# Supplementary material for: Diagnosis of Taenia solium infections based on “mail order” RNA-sequencing of single tapeworm egg isolates from stool samples
Source: PLoS Negl Trop Dis. 2021 Dec 10;15(12):e0009787. doi: 10.1371/journal.pntd.0009787 (PMC8694474; doi:10.1371/journal.pntd.0009787)
Supplement: S1 Alignment — The full alignment can be visualized by opening the S1 Alignment.jvp file with the free software JalView that can be downloaded from http://www.jalview.org/getdown/release/. (JVP) [file pntd.0009787.s004.jvp]

Archive with 2 entries (2 files):
- http://www.ebi.ac.uk/Tools/services/rest/clustalo/result/clustalo-I20210817-145159-0166-82911209-p2m/aln-clustal_num.xml
- 1080434000  Dataset for http://www.ebi.ac.uk/Tools/services/rest/clustalo/result/clustalo-I20210817-145159-0166-82911209-p2m/aln-clustal_num.xml
