# Supplementary material for: Diagnosis of Taenia solium infections based on “mail order” RNA-sequencing of single tapeworm egg isolates from stool samples
Source: PLoS Negl Trop Dis. 2021 Dec 10;15(12):e0009787. doi: 10.1371/journal.pntd.0009787 (PMC8694474; doi:10.1371/journal.pntd.0009787)
Supplement: S1 Alignment — The full alignment can be visualized by opening the S1 Alignment.jvp file with the free software JalView that can be downloaded from http://www.jalview.org/getdown/release/. (JVP) [file pntd.0009787.s004.jvp › 1080434000 Dataset for http://www.ebi.ac.uk/Tools/services/rest/clustalo/result/clustalo-I20210817-145159-0166-82911209-p2m/aln-clustal_num.xml]

<?xml version="1.0" encoding="UTF-8" standalone="yes"?><ns3:JalviewModel xmlns:ns2="www.vamsas.ac.uk/jalview/version2" xmlns:ns3="www.jalview.org"><ns3:creationDate>2021-08-17T18:09:49.885+02:00</ns3:creationDate><ns3:version>2.11.1.4</ns3:version><ns3:vamsasModel><ns2:SequenceSet gapChar="-" datasetId="ds01"><ns2:Sequence dsseqid="sq2" id="sq2"><ns2:sequence>TCTAGTTTAGCATATTTAAATGTGGGGAGTTGTAAACTCTTTGAAGGCTATTGTCAACTAGGAGGAGATAGCGTATGAGTTAGTTTTAAGCATTAATTATGGAAGTTTTCCTAGCTATTATCATGATAAATTTATAGCATATACTTGACTTATGTTACGGCCATAAGATTGGTAGTTGTATACCGTATGTTTAATGTTTATATTGTTTAGTGTTAGTTTATGTATATGTCTGTTAGTATGATTTTGTTTTTTGTGCTGTGTTAGTTTGTGTGTTAAATTTAAATTTTTATCGTTAAGTGGATATAAATGGGTTATAAATCTCGATTTTGATTATGTAACTTTTGGTATAGTGTTAATGTTGGCTATATGTTTTTCTTACGTATCTTTTTATACATATCATTACTTTGTAGGCGATTTAGTTAGTTTTGAGTTAAATAAGATTATAACGTTATTTGTAGTTGTTATGGGAATTTTGGTACTTACAGGGGATTTTTTGACTACTTTAATATTTTGGGAATATTTGGGTGTAGTTAGATTTTTTTTGATTCTATTTTATGATAAATTTTTGAGACTTCGGTCATCTATAGTTACTTTAGTCTCTTCTCGTTTTGGTGATGTATGTTTGTTTTTGTTAATAGGTTTAAGTTGTTTTATTTACGTTAAATATTTATTTTCTATGTTAGTACTTTTTTTGATAATATTTACAAAGAGTGCTAGGTTTCCTTTTATAAGTTGATTATTAGAAGCTATGCGTGCTCCAACACCAGTCAGTTCATTAGTTCATTCATCTACTTTAGTTGCAGCTGGTGTGTGATTTTCTATGCGTTATGATTATATGCAATTTTTCAATAAATCAATTTTTTTTAGTGTACCGTTGATTTTAACAATTTTGATAACTGCGATTAGAAGGTTATTTTTTGTAGATTTAAAGAAGATTATAGCTTTATCTACATGTAAAAAAATTGCATGGTGTACATTATATCTGATATATGGTGATTTAGTTCTTTCATTATTTCAATTATTGAGGCATGGCGTATCTAAGTGTATCTTATTCATGTTGATAGGAGATATAATGAGAGGTAGTGGTGGCTCTCAGAGTAGTAATTGTGTTTATAGAACAGTTTTATATGGTAAATGAAAATTGTTTAGATCAATTTTAATAGTTCTTGGTTTAGCAGGTGTACCTTTTATAGGTGTATTTTTTACTAAGCATTTTTTGTTGTCAATGTTTGTTAATATTATCAACATAGTTGTTTGTTTATTAATTTGTTTGTGTATGTTTATGTCATATTTATATTCTTTTCGTTTATGTGCTATTCTATTTAAAGTTAAGTCGAGAATTAAATTAGGAATTTTATTTTTTTTTAAATCTGGTTTGATGGTATTTTTTTGGTTATTTGTAAAATTTTATTTATTTTTTGTGTTAGATGAAATGGTATATCTTAATAGATTTATTAGTTTCAGTTTAGTTATATTTCAATTATTGTCTCTCATAATTACGTATATGTTTTATGACAGTAAATTGATAAGTAATTGAAGAAGTAGTTTATTTGGTTGTGACAATTTAATTGAATCGTGTTACTTGAGATTTTATTTTATATTAAAAAAAGTTAGATTATTTTTTTTCCGTTGAGATAAGTTTGTAATTGAATTATTTACTAGTGTAGGTTTACGAAATGTAAGTTACTTATTTACTTGAATAATATTAAAATTATTAATAATTAGAAGATTTGCGTTGATTATGCATTTGATAATTTGGTAAGTAAAAAAATAATGTTAATATATTATATAAATATATATATATGGGGGGCCCCCCATATATATATAATAGTAATAGTATAGTGTATTTTACTTGGTTAGTGGTATACGTATACCACTAACCAAGTAAAATACTTTTTTTTGTTTTTGACTATTGTCTTAGGCTTGAGTTTTGTGGCGTTGCAAATTTTTGAAATGGAAGATATAGGTGTTAATGCATTTGATTCTAGGTTTCACGCTAGTAGATTTTGTACTGTTGGACTACATTTTAGTCATGTTTTGTTAGGAGTTATAGGTTTAAGTACAATTTTATTAGTAGGTAGATATAAGTTTGGAATTTATCGTTGTACCGTTTTAACATGGTATTGACATTTTGTCGATTATATATGATTACTTGTTTATACTATAGTGTATGTATGTTAGTATTTTACTAATAGGTTATATAAACTGATAGATTGTGGTTCTATTGAATACTTGTTAATTTAATGTAGGTATTAGTAAATTTATGGTTAGGTTATTTCGACGAAATTTGATAGATTTGCCAATTAATTATTCTCTTAATTATTATTGAAGTAGAGGATTTGTACTTTCTATGTTTATGATTTTACAGGTATTAACTGGTGTAGTGTTGTCTTTTTTATATGTTGCAGATTATTTGTGTAGCTTTTTTATGGTTATGAGATTGTCAAAAGATTCTTTTTTTACTTGGTGTTTACGGTATTGGCATATGGTTGGTGTTAAAGTGTTGTTTATCTTACTTTTTGTTCATATGGCCCGTGCTTTGTATTATTCAAGTTATAGAAAGAAGGGGTGTGAAATGTTGGGTTTATTTTATATTTATTGCTTATGGGAGAGGCTTTTACAGGGTATATATTGCCTTGACATCAGATGTCTTATTGGGCTGCTACTGTTTTGACGTCTATAGTAGATAGGTTACCATTATTTGGTAGGGTTATTTATAAGTATGTAGTTGGTGGTTTTTCTGTGTCTGGTGTAACATTAATTCGTGTACTATCTGTGCATGTTTGTTTAGGATTTATCATTCTGGGATTGATAGTTGTACATATGTTTTATCTTCATAAGAGAGGTAGAGGAAAACCATTGTTTTCATTTTACTTGAGTGATGTAATTTATTTTCATTCTTATTTTACCGTTAAGGATTTTGTTTTATTCATGATAGTTACTAGTTTTGTAATATTTTGGTTGTTCGTAAGTCCTGATGGTTTAGTAGATATAGAGTCATATTTAGAAGCTGATCCTTTGAATACTCCTGTTTCTATTAAGCCAGAATGATATTTCTTATCATTTTATGCTATTTTGCGTTGTATTGGTTCGAAGATTGGGGGTTTAGTGTTGATTATGTCGTTTTTGTTTTTTTTATGAGTACCTACGGATAGTGGTTCGAGTGTGTATAATATATGACGTCAAATTAAATTTTGGTTTATTGTAAATTTGTTTTTTTTTTTTTTTTTATCTATTACTCGATTTTTAAATAGTTTAATAGTGTTGGAAAATTTTAATGTTTTAATCTTAGTGTTTTGTTTGATTTTTTCTTCATTAGACAGTCATATGATTTTTATGGCATTAATGATTATTTCTACGGTAGAAATAATTGTAGGTTTGGTTATATTGACACGGGTTTGAGAATGTTCTTTTTCATTAGATTTAATAGATTTTTAATAGCCTTGATGAGTGCATTAATTATGTTATTATTCAGTTGTGGTGTTAGATGTATGAGTATATTAAGTGTTAAAGTTTTTAATGGGTTGCTAATTTTTGATTCTATAAGATTTTATTTGATTATTTTGGTGTTATTGTTAGGTTTTTATAGACAGATTATGTTTTATAATGTATTAAGTGATGGAGTTCGTGTGTATCTATTTTTTAGATTAGGTTTTACTGTCTTGAGTTTTTGCGTTAACCATTGTATCATTTTTTGAGTTGTGTATGAGTTATCAATGTTACCATTGCTTTATTTAATTTTTAGAGAGTCTCCATATTCTGAGCGGTTTTTGGCTGGTTGGTATTTTTGTAGTTATCTTTTAAGAACTAGTTTACCATTAATTTTAGTTTTGTTATATTTATCTGTCATTAAAGATTCTTTATTGTTCAGAGATTGGAAGTATGAAGGTAGTGTTTATTTAATAGTTTATTACTTGTTATCTTTCATATTTTTTACTAAGGTGCCGTTGGTTCCATTTCATACTTGATTGCCAATTGTTCATGCAGAGGCTACGAGTATAGTTTCAATATTTTTAAGAGGTTATATAATGAAGCTTGGACTGTTAGGGGTTTATCGTTGTGTCAGTTTTATTTTTGATGATGGATTTTTGTGATATTTATTTTTATGCTGTGCATTATCCGTATCTTTTTTGATTGTATCATGTAGCGAGTTAGATGGGAAGCGTTGATTAGCATTTTTAAGCTTGGCGCATATTGTCGTTCCGTTTTTGGGATTTTTTATAGGAGATTGACCTAGTATAAATTTTTCTTTTTTTTATTGTTTGGGTCATGGGTTAAGTGCTGGAATAGTTTTTGGTTTATTGTGATATTTTTATGATGTTTCACATAGTCGTAAATGGATTTTGTTGAAGTCAAGTATTAAAGGTGTTAGTTTAATGATGATAGTGGTTTTTAGTTTATTGAGTTTGTGTTCATTTCCTATTACTGTTCAGTTTTTTTGTGAAGTTGGGTTAGTTAGACAAAGGTTTGGATTTTTAGTCTATTTAATATTTTGATGTTTTTATTTATTTTTTGGTGGACTTGTACCATTAGTTTTATGTGGGCATTTATTAATTCGTAGGGAGTATTATGAGTGTATTGATACTTGTTATTATTCTCATTTACATTTTTTGGTCTTCCTTTGTTTGTGATGTTATTTTGGTATATTGGTTTTATAATGTCATTTATTTAATGCGGTGTTATTTGTGCATTTTACACTTTGACTGTAAGGGTGATTAGTAATCCGTTAAATTTCTCTTAGCTTAAACTTAAAGTGTCAATTTGAAGCGTTGAAGATAATATTGTTAGAGAGACTGGTAAGTTAAGTTAAACTGTGGGGTTCATGTCTCCATTTTACACTTATTAGAGTGTCTGGTTGAATTTATTATGTTTAATAATGTTAATGATTTAAGTTCTTTAATGATTTTTATAAATAAGTTTGTTTTAGGAGATGTTAAGTACTACTATTTTAATATTTTGGGTTGGATTTTATTTCTGTTTTTGTGTTATCGTTTTCCTTATTGTTATAGCCCTTATATGTTTAGTACTATTTTAATTAGAATTGTTTTTAGTTGCTTTGTTTCTCTTTTTTTAGGTCGTATTTGTGATAAAGTTAATATATTTTTTAGGTCCTTAATCCCCGTAGGCACTCCAATTTATATATGCCCATTAGTGTGTGTTGCTGAGTCAATAAGTTATATCATTCGTCTAGTATTGATTTTACGTCCATTTATTAATATAAGATTGGGTTGTTTTGGTGTTGTTGCACTAGGAAATTTGAGTTTGATTTCAGCAGAATGATGTATAGTTATATTTTTTTGGGTTTGTGGTTAAGTTTGGTTTATTTCCTTTTATGTTTTGGGTTTATCGAGTTTTTAGTGTTAGTAAATGAGTGTTTGTGTATTTGTTAAGTGTTGTGATGAAGTTTCCAGTATTATTTTTTTGTTTTTTGTATGAAGTGGAAGATCTAGAAATTGTTTACATTGATTGTTTTTTTACTATTTTTTGTTGTTGCTTTTTAGTATGATTTTTTAGATTTAGTTGGGAGTATATTTGATGCCACATATCATTAACTTCTGTAGCTACTTTAGTTGTGGCATGTTTTTGTAGTAATATTGAAGTGTGCTTTTTTATATATTGATATTATTTTGTTTGATCTAGTTTTAGTATAGTTTATTTTGCATTAGTGTCTAGTATAGGGGATTTAAAGGGTTATTTTTTTTGAGTTTTTTGTTTTTTGTTATTGGTTACACCTGTATCTTTTCCTTTATTTTATAAGTTAAGTGTTAGTATTGGTATTTTATACTCGTCTATTTACTTGTTGTTAGTATGAAGAATGTATAGATTTTCTGAACAACTCTTTTTGTATAAGTTAGCTAGGGAATATTTTTATGTTAACGTTTTTAAAAATTGGGTGTAAAATTGGTAGAGTTGAGTTTTGTGTGATGTAGTTTATTGAAAATACTTGTTTTACACACAAGTGAACTCTTGTTGGGAGCTTTACTATTTTGTTTTATAAACGAAATAGTTTAATTGAAAAATATTGGGTTTGCATCTCAAAGATGGATATATGTTCTTTTGTTAATTAAATGTGGTTTTAGTTTAATGAAAATAGTGATTTGTCTAGTCATAGATAGTAGTTTAATAACTAGGCCACTTAGTAGTTTAGTTAAAATGATTATTTTTGGGTTTATTAGTGGTTTTATGGGTTTGTTAATTTGTTTATTAATTATAGCTTTTTTTATATTAGGGGAACGTAAGATTTTGGGTTATTCTCAATTTCGTAAGGGTCCTAATAAGGTTGGTATTGTAGGATTGTTACAAAGGTTTTCTGATTTATTAAAGTTGATAATTAAGTTTAAGAATTGTGGATTTCAGAGTCGTAGTTGAGTTGGTTTGTTTGGGGTTATGTTGTTGGTTAGTTTAGTTATTTATTATTCATTTGTATATGGTGGTTATTATAGATATAGGTTTAATTCTCTTTCTTTGTTATGGTTTTTGGTTATAACTAGATTTTGTAGTTATTCAATATTATGTACGGGTTGAGGTAGTTATAAAAGTTATTCGTTTTTAAGTTCAATTCGTTGTGCTTTTAGGTCTATAAGGTTTGAGGCTTGTTTTATGAGTATAATAATATTTACTGCATTGTGTTATTGTAGGTATAATTTGGTGGATTTTTTTATGAGTGGTTGGTTGTCGTTTATAATTTTTCCTTGTATTTTAGTTATTTATCTCATATGTATATTGTGCGAAACTAATCGTACTCCATTTGATTATGGTGAGGCTGAGAGAGAGTTAGTTAGTGGGTTTAACGTTGAGTATAGAGGTATATATTTTACGTGTTTGTTTGCGTGTGAATATATAATAATATTTGTTTTTTCATGATTAGGTATGATATTGATGTTTGGTGGCGGGGCTATTGGTAGTGTGTTTTTCTGCATTAGCAGGTCACTTTGATATAGTGAAATGTGAATTTGATATTCCGTTAATATGATGTGTACATTTTATCTATGTATTCTAAAATGTAAGAGGCTGAATTCTTACTTCAGTAATGTGGGTTTCACCGTAGGTTATGATTTTGTTGGTTTTTAATATAGTTTTATTTTTGGTATTATGTTATCTTATTTATTTTTTTTGTTCTGGTTTGCTAAAAAAGATTATTTGTGTAGATTTTAGGTGGGGTAGGTCTTATGAATGTGGGTTTTTTTCTAGTGTATTAAGTTTGAATTGTTTTAGTTTTACTTATTTTTCTTTGTTAATTATATTTGTGATATTTGATCTTGAGATTTCTTTGCTTTTAAATATGCCTATTCAAGGCTTACTATTTTACAAATTTAGATATTATTATATTTTCTTAATTTTGTTATTAGTGAGTTTTATGTTTGAGTTATTTAGTGGTTATGTAAGTTGGATGTATTAGTTAAGAGGAAACTGTGGAGTTACTGCTAATAATTTCGTGTCAATTTAATTTGACTTTCTCTTTAGTTAGTGAAATAAGGTTAAGTTATGTTAGACTAGATGTTTTCAAAACATCAAGTGGCTAATTATTTGGGTCATCTTATGTTTATGAATGTCAAATATTTGTTAAGTTGGATATTTACTTTAGATCATAAGCGAGTTGGTATAATTTATACTTTGTTGGGTTTGTGGTCAGGTTTTGTAGGTTTAAGTTTTAGTTTATTAATTCGTGTTAATTTTTTAGAACCTTATTATAATGTGATTTCTTTGGATTGTTATAAATTTTTGATTACTAACCATGGTATAATAATGATTTTCTTTTTTTTAATGCCTATTTTAATTGGAGGTTTTGGTAAATACTTAATTCCATTGATAGGAGGATTATCGGATTTGAATTTACCACGTTTGAATGCTTTAAGTGCATGGTTGTTAGTTCCATCAATTGTTTTTCTTTTAATTAGGATGTGTTTAGGCGCTGGTATAGGGTGGACTTTTTACCCACCTTTATCATCTTCGTTGTTTTCAAGAGGAAGTGGGGTAGATTTTTTAATGTTTTCTTTACATTTAGCTGGTGTATCAAGTATTTTTAGTTCTATTAATTTTATATGTACATTATATAGAGTTTTTATGACTAATATATTTTCTCGTACATCTATAGTGTTATGATCTTATTTATTTACATCTATCTTGTTATTGGTTACTTTACCTGTTTTGGCAGCCGCTGTTACTATGCTTCTATTTGATCGTAAATTTAGTTCTGCGTTTTTTGATCCGTTAGGAGGTGGTGATCCTGTTTTATTTCAACATATGTTTTGATTTTTTGGTCATCCTGAGGTTTATGTGTTAATTCTTCCGGGGTTTGGTGTAATTAGTCATATATGTTTGAGTATAAGTATGTGTTCTGATGCTTTTGGCTTTTATGGGTTATTGTTTGCTATGTTTTCGATAGTATGTTTAGGAAGAAGTGTATGAGGGCATCATATGTTTACGGTTGGGTTAGATGTTAAGACGGCTGTATTTTTTAGTTCTGTTACTATGATAATTGGAGTGCCTACGGGGATTAAGGTTTTCACTTGGCTTTATATGCTTTTAAAATCTCGTGTTAATAAGAGTGATCCGGTTTTATGATGAATAATTTCGTTTATAGTATTGTTTACATTTGGTGGTGTAACTGGTATTATTCTATCTGCTTGTGTATTAGATAAAGTTCTTCATGATACTTGGTTTGTTGTTGCTCATTTTCATTATGTTATGTCATTAGGGTCTTATATTAGTATAATAATTATGTTTGTTTGGTGGTGACCTTTGATTACTGGTTTGAGTTTAAATAAGTGTTTACTTCAATGTCAATGTATTATATCTAAAATTGGGTTTAATTTATGTTTTTTCCCAATGCATTATTTTGGGTTATGTGGGTTACCACGTCGTGTTTGTGTTTATGAATGTGCTTATAATTGAATTAAAATGATGTCTACTGTGGGTTCTTTTATATCTGCTTTTAGTGGGTGTTTTTTTGTTTTTATACTTTGAGAGTCAGTTGTTAATCGTAAAGAGGTTTTAGGTTCTTATGGTTCATCTAGCTGTTTGGTGGATTTTTTTATGAGTCCTGTGGCTTCTCATAATGATTATTTTTGTTATCCTTATAATATAGATTATACTTACGGGGTATATTATATGCGTTGAGTGGATGATTGTACTTATGTATTTGCGTGTGGGATGGTCTTTTAGTTTAGGTTAAAATGTAGATTTTGTAAATCTGTGATGGTTTTGTAATCATTGACCATAGATTGATAAATTGATTAATTTTATTGTTTTAGGTTTATTTGCCTTTTGCATTATGCTTAGTGGATTTATATAAGGTATCTTTTTAATCGAATAGTTTGGATCTTAATGTCAGTTGTTTAGAATAGGTTTTTGGTTGAGTAAATCTAAATAAATTGGTTTTATGAAGTGATAAGTTAATTCGTTAAATTTTATTTCTATTTAGTTGCTTTAATAGTTTGGATTATGTGGTAGGTTAAAAGATTTACTACAATATTATACTCTTTATTATAATTTATTAAGATTAGGTTAGAAGTACCTATTTTTTGTAAGTTTGTTATAAAAGGTTATAAATTTATGATGAAGTTTGGTTGTGTGGCAACTTGTCGATAATATATAGTGTAATATTTATCATTAAATTAGTAATTATATTATACTAATTATTTCTCAGGGTCTTTCCGTCTGTTTATTAAAAACATTTCTAGTTTAAATAATAACTAGTAGTGCCTGCCCAGTGTTTTTTGAAATGAATAAATGGCCGCAGTATATTGACTGTGCAAAGGTAGCATAATTAATTGCCTTTTAATTGGGGGCTTGTTTGAATGGTTTGACGTGAGAGATGCGAATATTTAGTATTAATTTGAATTTGGTGTTAGGGATACAGAATTCCTAAATGTTTAATAAGACGGAAAGACCCTGGGATCTTTTTTTTTCGCTTGGGGCAAGTTTCATTATTTCAATGAAATTAGGATCTTAAGTATAGATTATTGGGTTAAGTTACCCCAGGGATAACAGTGTGATAATTAATAAGAGATCTTATCGAATTAATTGTTTGCCACCTCGATGTTGACTTAGGTTAGAATTTAGGTGTAGTAGCTTAGATTTATGGTCTGTTCGACCGTATTGACCTTCATGAGTTGAGTTAAGACCGGTGTGAGCCAGGTCGGTTCTTATCTATTGTAGAAGTTTATCAGTACGAAAGGATAGTAAGCTTTTTTATTGAACATGAGTTGTGTTAGTTTTGCAAAAGCTAAAGAGAATTAGTTTTATAATTCCATGTTTTAATTAGTTGTTTAACTGTGGCAAAAGGAAGTTTGTGTTTTATAAGCTGCATAAAATTATTTTATTTTTGATTTACTTTAGAATTATTTATTTTATTTAGCAGTTAGTATTTTGTTAAAATGAAGGTTTTAGAAGAATGAGACATTAGAAGGGGATAGGACACAGTGCCAGCATCTGCGGTTAATCTGTTTTCTTTGCTTTTATCTAGATTGTGTGTGTTTATTTATAATTAAAAATAGGTTAAATTTTTTTATTTAAATTTTAAATATACATTTTTTTATAAAATTTATGTTTGTGACAGGGATTAGATACCCCATTAATGTATTTTGTAATATTATCTTAGTTTAGTAACTAAAATGGTTTGGCAGTGAGTGATTCTTTTTAGGGGAAGGTGTAGTGTAAAGGATGTTCCGCCTATTAATTTACTTTTATTATGTTGGTGTATATCTGGTTTGATATTATTGTTGAATAGTATAATTTGTGTAGTGTTAGTTAAGCCAAGTCTATGTGCTGCTTATAAAAGTATTTATGCGTTACTTTGATAAAGTTTTAGTTGTAATACTATTATATATTTAGGACTTAAGAGTAATATCAAATTAGTTTGTTGATGTGAAATAAGTTTAACTCATGTACACACCGCCCGTCACCCTCGATTATTATTGAGGTAAGTCGTAACAAGGTAACTTTAAATGAATTTGAAGTTGGTTACTAGGATGATTTTCTAGTCTTAATGAAATTATCTTTATTGTATTATGATATAGTTTGTTATATAATTGCTGTGTGTGTGTTTATTTTGTGCTTTGTATATATAATGTTATGTTGAAAAGTATTTGTGGGTAGTGGTAGTGTTAAATTTGGTGGTGAAAAACAGGTTGTTGAATTAACTTGAACTGTAATACCTACTATGGTTGTTTTGGTGTTGTGTGCGTTGAAAGTTAAATTTATAACTAGAGATTTAGATTGTTATTCTAGGGAAACTATTAAGATTATAGGACATCAATGGTATTGAACTTATGAGTATTCTATAGGCAGGTGATTCTTTTTTAACTAAGGATTGCTTTTTTGTAGATAAGCCTATGCGTATGATTTATGGTATTCCTTACCATTTAGTAGTGACATCAGCTGATGTCATTCGATTCTTTTTTAACTGCGGATTGCTTTTTTGTAGATGGGCCTATGCGTATGATTTATGGTATTCCTTACCATTTAGTAGTGACATCAGCTGATGTCATTCATATTGTGCTGAATTATGTGGTGTTAATCATAGGATAATGCCTATAGTGATTGAGGTTGTAGATAATGTCAGATAGATGTTTGTGAGTTTGTTTTAGTATAATATATTATTTTAGCTTTTCGTGTTAAAGATAGTTTGTGTTTGACTAAACAAAAAGTGTAAATGTTGTTGGAGATTCTAGTTGCTTTTTATTTTTTTGTGTTGTTGATATTTTCGTTAAGTAGTCATTGTGTGTATTATTGTATTTTGCTAATTATTAAAGCTTTAATTTCGTGTTTAGTTTGTTACTTAATATACGGGTTTAGATGATATTCATTAATTTTTTGTTTGGTGTATGTGGGAGGTGTTTATATTTTATTTATTTTTGTGTCGGTTTTTAATCCTAATGATAGGTTCGCTGTTTATCATAAAATTTGTGAATCAAATGTTGTGTTTGGCTTTGTTTTAAGGTTATTATGTGCGTGTTTATTTTATGGATTGGTAAAAATTGAGTTTAGTAGATTTTTGTGTACTACAGTTGAAGGTAGATTTTATATCTGTTTGTGTTTGGCTTTAGTTTTTGGGTTTGTGGTTTTGAGTTTGTTGGTTAGGTGAAAGATGAAATTTTATCGTTAATAGTTAAGTGCTGT</ns2:sequence><ns2:name>KT591612.1_partial_genome_Tsolium_Peru</ns2:name></ns2:Sequence><ns2:Sequence dsseqid="sq4" id="sq4"><ns2:sequence>TCTAGTTTAGCATATTTTAATGTGGGGAGTTGTAAACTCTTTGAAGGCTATTGTCAACTAGGAGGAGATAGCGTAAAAAAGTAATTTTTTTTTACGCTATCTCCTCCTAGTATATTGGAATTTTTAAAAATATAGAGATGCCAGAAATTATGGAATTAATTTAGGATTAATTTATGACTTTTAAGTCTCTCTATTTTCTTTATCTGAAAAATTCCAATATACTAGGAGGAGATAGCGATTTTATACCAGTTTTAACTTATGATAAATATTTGATTTGAAATCAAGTTAATTTGCTTTTGTTAGCAACGTAAGTTGTTTTTTACAATAAAATAGCTATGTCAGAATTATATGAGTTAGTTTTAAGCATTAATTATGGAAGTTTTCCTAGCTATTATCATGATAAATTTATAGCATATACTTGACTTATGTTACGGCCATAAGATTGGTAATTGTATACCGTATGTTTAATGTTTATATTATTTAGTGTTAGTTTATGTATATGTCTGTTAGTATGATTTTGTTTTTTGTGTTGTGTTAGTTTGTGTGTTAAATTTAAATTTTTATCGTTAAGTGGATATAAATGGGTTATAAATCTCGATTTTGATTATGTAACTTTTGGTATAGTGTTAATGTTGGCTATATGTTTTTCTTATGTATCTTTTTATACATATCATTACTTTGTAGGCGATTTAGTTAGTTTTGAGTTAAATGAGATTATAACGTTATTTGTAGTTGTTATGGGAATTTTGGTACTTACAGGGGATTTTTTGACTACTTTAATATTTTGAGAATATCTGGGTGTAGTTAGATTTTTTTTGATTTTATTTTATGATAAATTTTTGAGACTACGGTCATCTATAGTTACTTTAGTCTCTTCTCGTTTTGGTGATGTATGTTTGTTTTTGTTAATAGGTTTAAGTTGTTTTATTTATGTTAAATATTTATTTTCTATGTTAATACTTTTTTTGATAATATTTACAAAGAGTGCTAGGTTTCCTTTTATAAGTTGATTATTAGAAGCTATGCGTGCTCCAACACCAGTCAGTTCATTAGTTCATTCATCTACTTTAGTTGCAGCTGGTGTGTGATTTGCTATGCGTTATGATTATATGCAATTTTTCAATAAATCAATTTTTTTTAGTGTACCGTTGATTTTAACAATTTTGATAACTGCGATTAGAAGGTTATTTTTTGTAGATTTAAAGAAGATTATAGCTTTATCTACATGTAAAAAAATTGCATGGTGTACATTATATCTGATATATGGTGATTTAGTTCTTTCATTATTTCAATTATTGAGTCATGGCGTATCTAAGTGTATCTTATTCATGTTGATAGGAGATATAATGAGAGGTAGTGGTGGCTCCCAGAGTAGTAATAGTGTTTATAGAACAGTTTTATATGGTAAATGAAAATTGTTTAGATCAATTTTAATAGTTCTTGGTTTAGCAGGTGTACCTTTTATAGGTGTATTTTTTACTAAGCATTTTTTGTTGTCAATGTTTGTTAATATCATTAACATAGTTGTTTGTTTATTAATTTGTTTGTGTATGTTTATGTCATATTTATATTCTTTTCGTTTATGTGCTATTCTATTTAAAGTTAAGTCAAGAATTAAATTAGGAATTTTATTTTTTTTTAAATCTGGTTTGATGGTATTTTTTTGGTTATTTGTAAAATTTTATTTATTTTTTGTGTTAGATGAAATGGTATATCTTGATAGATTTATTAGTTTCAGTTTAGTTATATTTCAATTATTGTCTCTCATAATTACGTACATGTTTTATGACAGTAAATTGATAAGTAATTGAAGAAGTAGTTTATTTGGTTGTGACAATTTAATTGAATCGTGTTACTTGAGATTTTATTTTATATTAAAAAAAGTTAGATTATTTTTTTTCCGTTGAGATAAGTTTGTAATTGAATTATTTACTAGTGTAGGTTTACGAAATGTAAGTTACTTATTTACTTGAATAATATTAAAACTATTAATAATTAGAAGATTTGCGTTGATTATGCATTTGATAATTTGGTAAGTAAAAAAATAATATTAATATATTATATGAATATATATATATGGGGGCCCCCATATATATAATAATAGTGTATTTTACTTGGTTAGTGGTATACGTATACCACTAACCAAGTAAAATACACTATTATTATATGTGGTATACGTATACCACTAACCAAGTAAAATACACTATTATTATATGTGGTATACATATATGCTGTTAGTATAATTTATTATACTTCTTTTCCAAAGAAGAGATCTATTTTTAGATGGTGTATTTATGTCTATTGTTCCTATTTATAATGCTTCTTTTATAGGTTTGTTTTTAGTAGGTTTGTTTTTGTGAAAGGTTTGATTCTTTGTGGTATTTTTGGTTTGTGCTATAGTATCAATAGTAATATTTGTGTGAGATGGGTTGGGAAAGGTTTTTCATTATGAGTCTGCCTTTTGGCTGTTTGTTTTTAGTGAGGTTATGATTTTTGGTAGATTTTTAATGGGTTGTTTATTTTTTGATTCTTGATCTTATGAAAGGTTGTCTAGATCGTTGGAAATACCATTTGTTGGGTGTTTTGTTTTATTAGGATCTAGTATAACTGTTACTGCGTTTCATCATTTATTAGGTTGAAAGTGTTGTGATTTTTTTTTGTTTTTGACTATTGTCTTAGGCTTGAGTTTTGTGGCGTTGCAAATTTTTGAAATGGAAGATATAGGTGTTAATGCATTTGATTCTAGATTTCACGCTAGTAGATTTTGTACTGTCGGATTACATTTTAGTCATGTTTTGTTAGGAGTTATAGGTTTAAGTACAATTTTATTGGTAGGTAGATATAAGTTTGGAATTTATCGTTGTACCGTTTTAACATGGTATTGACATTTTGTCGATTATATATGATTACTTGTTTATACTATAGTGTATGTATGTTAGTATTTTACTAATAGGTTATATAAACTGATAGATTGTGGTTCTATTGAATACTTGTTAATTTAATGTAAGTATTAGTAAATTTATGGTTAGGTTATTTCGACGAAATTTGATAGATTTGCCAATTAATTATTCTCTTAATTATTATTGAAGGAGAGGATTTGTACTTTCTATGTTTATGGTTTTACAGGTATTAACTGGTGTAGTGTTGTCTTTTTTATATGTTGCAGATTATTTGTGTAGCTTTTTTATGATTATGAGATTGTCAAAAGATTCTTTTTTTACTTGGTGTTTACGGTATTGACATATGGTTGGTGTTAAAGTGTTGTTTATCTTACTTTTTGTTCACATGGCCCGTGCTTTGTATTATTCAAGTTATAGAAAGAAGGGTGTGTGAAATGTTGGATTTATTTTATATTTATTGGTTATGGGAGAGGCTTTTACAGGGTATATATTGCCTTGACATCAGATGTCTTATTGGGCTGCTACTGTTTTGACATCTATAGTAGATAGGTTACCATTATTTGGTAGTGTTATTTATAAGTACGTAGTTGGTGGTTTTTCTGTGTCTGGTGTAACATTAATTCGTGTACTATCTGTGCATGTTTGTTTAGGATTTGTCATTCTGGGATTGATAGTTGTACACATGTTTTATCTTCATAAGAGAGGTAGAGGAAAACCATTGTTTTCATTTAATTACTTGAGTGATGTAATTTATTTTCATTCTTATTTTACTGTTAAGGATTTTGTTTTATTTATGATAGTTACTAGTTTTGTGATATTTTGGTTGTTCGTAAGTCCTGATGGTTTAGTGGATATAGAGTCATATTTAGAAGCTGATCCTTTGAATACTCCTGTTTCTATTAAGCCAGAATGATATTTCTTATCATTTTATGCTATTTTGCGTTGTATTGGTTCGAAGATTGGGGGTTTAGTGTTGATTATGTCGTTTTTGTTTTTTTTATGAGTACCTACGGATAGTGGTTCAAGTGTGTATAATATATGACGTCAAATTAAATTTTGGTTTATTATAAATTTGTTTTTTTTTCTAATTTATTTAGGTGGATGTCATCCTGAGTATCCTTACATTTTTGTGTGTCAGTTGTTTAGCATTATGATGGTAGTGTTAATGTTTGTATTTAAGATTTATTAATTATAATTTAGTTTATGACTAGTTTATTTTTGATTCTTTGTTTTGTGATTAGAGTTAGTTTTTTTTTATCTATTACTCGATTTTTAAATAGTTTAATAGTGTTGGAAAATTTTAATGTTTTAATCTTAATGTTTTGTTTAATTTTTTCTTCATTAGACAGTCATATGATTTTTATGGCATTAATGATTATTTCTACGGTAGAAATAATTGTAGGTTTGGTTATATTGACACGGGTTTGAGAATGTTCTTTTTCATTAGATTTAATAGATTTTTAATAGTCTTGGTGAGTGTATTAATTATGTTGTTATTCAGTTGTGGTGTTAGATGTATGAGTATATTAAGTGTTAAAGTTTTTAATGGGTTGCTAATTTTTGATTCTATAAGATTTTATTTGATTATTCTAGTGTTATTGTTAGGTTTTTATAGACAGATCATGTTTTATAGTGTATTAAGTGATAGAGTTCGTGTGTATCTATTTTTTAGATTAGGTTTTACTGTCTTAAGTTTTTGTGTAAATCATTGTATCATTTTTTGAGTTGTGTATGAGTTATCAATGTTACCATTGCTTTATTTAATTTTTAGAGAGTCTCCATATTCTGAGCGGTTTTTGGCTGGTTGGTATTTTTGTAGTTATCTTTTAAGAACTAGTTTACCGTTAATTTTAGTTTTGTTATATTTATCTGTCATTAAAGATTCTTTATTGTTCAGAGATTGGAAGTATAAAGGTAGTGTTTATTTAATAGTTTATTACTTGTTATCTTTCATATTTTTTACTAAGGTGCCGTTGGTTCCATTTCATACTTGATTGCCAATTGTTCATGCAGAGGCTACGAGTATAGTTTCAATATTTTTAAGAGGTTATATAATGAAGCTTGGATTGTTAGGGGTTTATCGTTGTGTCAGTTTTATTTTTAATGATGGATTTTTGTGATATTTATTTTTATGCTGTGCATTATCTGTATCTTTTTTAATTGTATCATGTAGCGAGTTAGATGGGAAGCGTTGATTAGCATTTTTAAGCTTGGCGCATATTGTCGTTCCGTTTTTGGGATTTTTTATTGGAGATTGATCTAGTATAAATTTTTCTTTTTTTTATTGTTTGGGTCACGGGTTAAGTGCTGGAATAGTTTTTGGTTTATTGTGATATTTTTATGATGTTTCACATAGTCGTAAATGGATTTTGTTGAAGTCAAGTATTAAAGGTGTTAGTTTAATGATGATAGTGATTTTTAGCTTATTGAGTTTGTGTTCATTTCCTATTACTGTTCAGTTTTTTTGTGAAGTTGGGTTAGTTAGACAAAGGTTTGGATTTTTAGTCTATTTAATATTTTGATGTTTTTATTTATTTTTTGGTGGACTTGTACCATTAGTTTTATGTGGGCATTTATTAATTCGTAGGGAGTATTATGAGTGTATTGATACTTGTTATCATTCTCATTTACATTTTTTGGTCTTCCTTTGTTTGTGATGCTATTTTGGTATATTGGTTTTATAGTGTCATTTATTTAATGCGGTGTTATTTGTGCATTTTACACTTTGATTGTAAGGGTGATTAGTAATCCGTTAAATTTCTCTTAGCTTAAGCTTAAAGTGTCAATTTGAAGCGTTGAAGATAATATTGTTAGAGAGACTGGTAAGTTAAGTTAAACTGTGGGGTTCATGTCTCCATTTTACACTTATTGGAGTGTCTGGTTGAATTTATCATGTTTAATAATGTTAATGATTTAAGTTCTTTAATGATTTTTATAAATAAGTTTGTTTTAGGAGATGTTAAGTACTACTATTTTAATATTTTAGGTTGGATTTTATTTCTGTTTTTGTGTTATCGTTTTCCTTATTGTTATAGTCCTTATATGTTTAGTACTATTTTAATTAGAGTTGTTTTTAGTTGCTTTGTTTCTCTTTTTTTAGGTCGTATTTGTGATAAAGTTAATATATTTTTTAGGTCCTTAATCCCCGTAGGCACTCCAATCTATATATGCCCATTAGTGTGTGTTGCTGAGTCAATAAGTTATATCATTCGTCCAGTAGTATTAATTTTACGTCCATTTATCAATATAAGGTTGGGTTGTTTTGGTGTTGTTGCACTAGGAAATTTGAGTTTGATTTCAGCAGAATGATGTATAGTTATATTTTTTTTGTTTTTTTATGAAGTTTTTGTTGCTCTGGTTCATTGATTTATTGTTACTAGAATTTTAGCTTTTTCAATTGATCATTAAAAATGGTTGTTGTTCGTTTAAGTCATCTAGATGTGATAGTTTTTTCTTTTATTTTTTCATTATTTTTTTGTTTTTTGTGTTGTGTTGTAGATAGTTTGTTGGGGTTCTGGGTTTTTTTAGAATTATGTGGGTTGTCAATTGTACCTTCGTTATTTTTTAATGTTGAATGTATGAATTATAAATTTTATAGTTCCATTCTTTGTTATATAATAATGTCTGGGTTGTCTTCTGTATTATTGATTTCTGGTTTGTTAATAGTTGGATTATATTATTTTGTTTTTTTTGGGTTTGTGGTTAAGTTTGGTTTATTTCCTTTTATGTTTTGGGTTTATCGAGTTTTTAGTGTTAGTAAATGAGTGTTTGTGTATTTGTTAAGTGTTGTGATGAAGTTTCCAGTATTATTTTTTTGTTTTTTGTATGAAGTGGAAGATCTAGAAATTGTTTACATTGATTGTTTTTTTACTATTTTTTGTTGTTGCTTTTTAGTATGATTTTTTAGATTTAGTTGGGAGTATATTTGATGCCACATATCATTAACTTCTGTAGCTACTTTAGTTGTGGCATGTTTTTGTAGTAGTATTGAAGTGTGCTTTTTTATATATTGATACTATTTTGTTTGATCTAGTTTCAGTATAGTTTATTTTGCATTAGTATCTAGTATAGGGGATTTAAAGGGTTATTTTTTTTGAGTTTTTTGTTTTTTGTTATTGGTTACACCTGTATCTTTTCCTTTATTTTATAAGTTAAGTGTTAGTATTGGTATTTTATACTCGTCTATTTACCTGTTGTTAGTATGAAGAATGTATAGATTTTCTGAACAACTCTTTTTGTATAAGTTAGCTAGGGAATATTTTTATGTTAACGTTTTTAAAAATTGGGTGTAAAATTGGTAGAGTTGAGTTTTGTGTGATGTAGTTTATTGAAAATACTTGTTTTACACACAAGTGAACTCTTTTTGGGAGCTTTACTATTTTGTTTTATAAACGAAATAGTTTAATTGAAAAATATTGGGTTTGCATCCCAAAGATGGATATATGTTCTTTTGTTAATTAAATGTGGTTTTAGTTTAATGAAAATAGTGATTTGTCTAGTCATAGATAGTAGTTTAATAACTAGGCCACTTAGTAGTTTAGTTAAAATGATTATTTTTGGGTTTATTAGTGGTTTTATGGGTTTGTTAATTTGTTTATTAATTATAGCTTTTTTTATATTAGGGGAACGTAAGATTTTGGGTTATTCTCAATTTCGTAAGGGTCCTAATAAGGTTGGTATTGTAGGATTGTTACAAAGGTTTTCTGATTTATTAAAGTTGATAATTAAGTTTAAGAATTGTGGATTTCAGAGTCGTAGTTGAGTTGGTTTGTTTGGGGTTATGTTGTTGGTTAGTTTAGTTATTTATTATTCATTTGTATATGGTGGTTATTATAGGTATAGGTTTAATTCTCTTTCTTTGTTATGGTTTTTGGTTATAACTAGATTTTGTAGTTATTCGATATTATGTACGGGTTGAGGTAGTTATAAAAGTTATTCGTTTTTAAGTTCAATTCGTTGTGCTTTTAGGTCTATAAGGTTTGAGGCTTGTTTTATGAGTATTATAATATTTACTGCATTGTGTTATTGTAGATATAATTTGGTGGATTTTTTTATGAGTGGTTGGTTGTCGTTTATAATTTTTCCTTGTATTTTAGTTATTTATCTCATATGTATATTGTGTGAAACTAATCGTACTCCATTTGATTATGGTGAGGCTGAGAGAGAGTTAGTTAGTGGATTTAACGTTGAGTATAGAGGTATATATTTTACGTGTTTGTTTGCGTGTGAATATATAATAATATTTGTTTTTTCATGATTAGGTATGATATTGATGTTTGGTGGCGGGTCTATTGGTAGTGTGTTTTTATCATTTTGTTTGATTTTTTTTATGTGGGCTCGGGCTACATTGCCACGTGTTCGTTATGATTATTTTGTAAATTTTTTTTGGGAAGTGTGTTTGTTTTTGTTGATTTTAAGGTTTTTTTCTATCATAAAATGTCTATATAGATTATTTTTAAATCGTGATGCTGTTAACTTCAGGAAATGGTTGTATACCATTATAGTCGAGTGTGTTATGTTTCTTATCTTAGTTTAATTTAGAATAAAGATTTTGGGGATCTTTGGTCTCAATTTTGAGAGATTTGAGGTTAATAGGGCTGCATTAGCAGGTCACTTTGATATAGTGAAATGTGAATTTGATATTCCGTTAATATGATGTGTATATTTCATCTATGTATTCTAAAATGTAAGAGGCTGAATTCTTACTTCAGTAATGTGGGTTTCACCATAGGTTATGATTTTGTTGGTTTTTAATATAGTTTTATTTTTGGTATTATGTTATCTTATTTATTTTTTTTGTTCTGGTTTACTAAAAAAGATTATTTGTGTAGATTTTAGGTGGGGTAGGTCTTATGAATGTGGGTTTTTTTCTAGTGTATTAAGTTTGAATTGTTTTAGTTTTACTTATTTTTCTTTGTTAATTATATTTGTAATATTTGATCTTGAGATTTCTTTGCTTTTAAATATGCCTATCCAAGGCTTACTATTTTACAAATTTAGATATTATTATATTTTCTTAATTTTGTTATTAGTAAGTTTTATGTTTGAGTTATTTAGTGGTTATGTAAGTTGGATGTATTAGTTAAGAGGAAACTGTGGAGTTACTGCTAATAATTTCGTGTCAATTTAATTTGACTTTCTCTTTAGTTAGTGAAATAAGGTTAAGTTATGTTAGACTAGATGTTTTCAAAACATCAAGTGACTAATTATTTGGGTCATCTTATGTTTATGAATGTCAAATATTTGTTAAGTTGGATATTTACTTTAGATCATAAGCGAGTTGGTATAATTTATACTTTGTTGGGTTTGTGGTCAGGTTTTGTAGGTTTAAGTTTTAGTTTATTAATTCGTGTTAATTTTTTAGAACCTTATTATAATGTGATTTCTTTGGATTGTTATAAATTTTTGATTACTAACCATGGTATAATAATGATTTTCTTTTTTTTAATGCCTATTTTAATTGGAGGTTTTGGTAAATACTTAATTCCATTGATAAGAGGATTATCGGATTTGAATTTACCACGTTTGAATGCTTTAAGTGCATGGTTGTTAGTTCCATCAATTGTTTTTCTTTTAATTAGGATGTGTTTAGGCGCTGGTATAGGGTGGACTTTTTACCCACCTTTATCATCTTCGTTGTTTTCAAGAGGAAGTGGGGTAGATTTTTTAATGTTTTCTTTGCATTTAGCTGGTGTATCAAGTATTTTTAGTTCTATTAATTTTATATGTACATTATATAGAGTTTTTATGACTAATATATTTTCTCGTACATCTATAGTGTTATGATCTTATTTATTTACATCTATCTTGTTATTGGTTACTTTACCTGTTTTGGCAGCCGCTGTTACTATGCTTCTATTTGATCGTAAATTTAGTTCTGCGTTTTTTGATCCGTTAGGAGGTGGTGATCCTGTTTTGTTTCAACATATGTTTTGATTTTTTGGTCATCCCGAGGTTTATGTGTTAATTCTTCCGGGGTTTGGTATAATTAGTCATATATGTTTGAGTATAAGTATGTGTTCTGATGCTTTTGGCTTTTATGGGTTATTGTTTGCTATGTTTTCAATAGTATGTTTAGGAAGAAGTGTGTGAGGACATCATATGTTTACGGTTGGGTTAGATGTTAAGACGGCTGTATTTTTTAGTTCTGTTACTATGATAATTGGAGTGCCTACGGGGATTAAGGTTTTTACTTGGCTTTATATGCTTTTAAAATCTCGTGTTAATAAGAGTGATCCGGTTTTATGATGAATAATTTCGTTTATAGTATTGTTTACATTTGGTGGTGTAACCGGTATTATTCTATCTGCTTGTGTATTAGATAAAGTTCTTCATGATACTTGGTTTGTTGTTGCTCATTTTCATTATGTTATGTCATTAGGGTCTTATATCAGTATAATAATTATGTTTGTTTGGTGGTGACCTTTGATTACTGGTTTGAGTTTAAATAAGTGTTTACTTCAATGTCAATGTATTATATCTAAAATTGGGTTTAATTTATGTTTTTTCCCAATGCATTATTTTGGGTTGTGTGGGTTACCACGTCGTGTTTGTGTTTATGAATGTGCTTATAATTGAATTAAAATGGTGTCTACTGTGGGTTCTTTTATATCTGCTTTTAGTGGGTGTTTTTTTGTTTTTATACTTTGAGAGTCAGTTGTTAATTGTAAAGAGGTTTTAGGTTCTTATGGTTCATCTAGCTGTTTGGTGAATTTTTTTATGAGTCCTGTGGCTTCTCATAATGATTATTTTTGTTATCCTTATAATATAGATTATACTTACGGGGTATATTATATGCGTTGAGTGGATGATTGTACTTATGTATTCGCGTGTGGAATGGTCTTTTAGTTTAGGTTAAAATGTAGATTTTGTAAATCTGTGATGGTTTTGTAATCATTGACCATAGATTGATAAATTGATTAATTTTATTGTTTTAGGTTTATTTGCCTTTTGCATTATGCTTAGTGGATTTTTATAAGGTATCTTTTTAATCGAATAGTTTGGATCTTAATGTCAGTTGTTTAGAATAGGTTTTTGGTTGAGTAAATCTAAATAAATTGGTTTTATGAAGTGATAAGTTAATTCGTTAAATTTTATTTCTATTTAGTTGCTTTAATAGTTTGGGTTATGTGGTAGGTTAAAAGATTTACTACAATATTATACTCTTTATTATAATTTATTAAGATTAGGTTAGAAGTACCTATTTTTTGTAAGTTTGTTATAAAAGGTTATAAATTTATGATGAAGTTTGGTTGTGTGGCAACTTGTCGATAATATATAGTGTAATATTTATCATTAAATTAGTAATTATATTATACTAATTATTTCTCAGGGTCTTTCCGTCTGTTTATTAAAAACATTTCTAGTTTAAATAATAACTAGTAGTACCTGCCCAGTGTTTTTTTGAAATGAATAAATGGCCGCAGTATATTGACTGTGCAAAGGTAGCATAATTAATTGCCTTTTAATTGGGGGCTTGTTTGAATGGTTTGACGTGAGAGATGCGAATATTTAGTATTAATTTGAATTTGGTGTTAGGGATACAGAATTCCTAAATGTTTAATAAGACGGAAAGACCCTGGGATCTTTTTTTTTCGCTTGGGGCAAGTTTCATTATTTCAATGAAATTAGGATCTTAAGTATAGATTATTGGGTTAAGTTACCCCAGGGATAACAGTGTGATAATTAATAAGAGATCTTATCGAATTAATTGTTTGCCACCTCGATGTTGACTTAGGTTAGAATTTAGGTGTAGTAGCTTAGATTTATGGTCTGTTCGACCGTATTGACCTTCATGAGTTGAGTTAAGACCGGTGTGAGCCAGGTCGGTTCTTATCTATTGTAGAAGTTTATCAGTACGAAAGGATAGTAAGCTTTTTTATTGAACATGAGTTGTGTTAGTTTTGCAAAAGCTAAAGAGAATTAGTTTTATAATTCCATGTTTTAATTAGTTGTTTAACTGTGGCAAAAGGAAGTTTGTGTTTTATAAGCTGCATAAAATTATTTTATTTTTGATTTACTTTAGAATTATTTATTTTATTTAGCAGTTAGTATTTTGTTAAAATGAAAGTTTTAGAAGAATGAGACATTAGAAGGGGATAGGACACAGTGCCAGCATCTGCGGTTAATCTGTTTTCTTTGCTTTTATCTAGATTGTGTGTGTTTATTTACAATTAAAAATAGGTTAAATTTTTTTATTTAAATTTTAAATATACATTTTTTTATAAAATTTATGTTTGTGACAGGGATTAGATACCCCATTAATGTATTTTGTAATATTATCTTAGTTTAGTAACTAAAATGGTTTGGCAGTGAGTGATTCTTTTTAGGGGAAGGTGTAGTGTAAAGGATGTTCCGCCTATTAATTTACTTTTATTATGTTGGTGTATATCTGGTTTGATATTATTGTTGAATAGTATAATTTGTGTAGTGTTAGTTAAGCCAAGTCTATGTGCTGCTTATAAAAGTATTTATGCGTTACTTTGATAAAGTTTTAGTTGTAATACTATTATATATTTAGGACTTAAGAGTAATATCAAATTAGTTTGTTGGTGTGAAATAAGTTTAACTCATGTACACACCGCCCGTCACCCTCGATTATTATTGAGGTAAGTCGTAACAAGGTAACTTTAAATGAATTTGAAGTTGGTTACTAGGATGATTTTCTAGTCTTAATGAAATTATCTTTATTGTATTATGATATAGTTTGTTATATAATTGCTGTGTGTGTGTTTATTTTGTGCTTTGTATATATAATGTTATGTTGAAAAGTATTTGTAGGTAGTGGTAGTGTTAAATTTGGTGGTGAAAAACAGGTTGTTGAATTAACTTGAACTGTAGTACCTACTATGGTTGTTTTGGTGTTGTGTGCGTTGAAAGTTAAATTTATAACTAGGGATTTAGATTGTTATTCTAGGGAAACTATTAAGATTATAGGACATCAATGGTATTGAACTTATGAGTATTCTATAGGCAGGTATGATTCTTTCTTAACTAAGGATTGCTTTTTAGTAGATAAGCCTATGCGTATGATTTATGGTATTCCTTATCATTTAGTAGTGACATCAGCTGATGTCATTCATTCATTTTCAGTGCCATCTTTAAATCTAAAGATGGATGCTATTCCTGGTCGATTAAATCATTTATTTTTTTGTCCTTCTCAACATGGGGCTTTTGTTGGATATTGTGCTGAATTGTGTGGTGTTAATCATGGGATAATGCCTATAGTGATTGAGGTTGTAGATAATGTCAGATAGATGTTTGTGAGTTTGTTTTAGTATAATATATTATTTTAGCTTTTCGTGTTAAAGATAGTTTGTGTTTGACTAAACAAAAAGTGTAAATGTTGTTGGAGATTTTAGTTGCTTTTTATTTTTTTGTGTTGTTGATATTTTCGTTAAGTAGTCATTGTGTATATTATTGTATTTTGCTAATTATCAAAGCTTTGATTTCGTGTTTAGTTTGTTATTTAATATATGGGTTTAGATGATATTCATTAATTTTTTGTTTGGTATATGTGGGAGGTGTTTATATTTTATTTATTTTTGTGTCGGTTTTTAATCCTAATGATAGGTTTGCTGTTTATCATAAAATTTGTGAATCAAATGTTGTGTTTGGCTTTGTTTTAAGGTTATTATGTGCGTGCTTATTTTATGGATTAGTAAAAGTTGAGTTTAGTAGATTTTTGTGTACTACAGTTGAAGGTAGATTTTATATCTGTTTGTGTTTGGCTTTAGTTTTTGGGTTTGTGGTTTTGAGTTTGTTGGTTAGGTGAAAGATGAAATTTTATCGTTAGTAGTTAAGTACTGT</ns2:sequence><ns2:name>NC_004022.1_AB086256.1_Tsolium_China</ns2:name></ns2:Sequence><ns2:Sequence dsseqid="sq6" id="sq6"><ns2:sequence>TCTAGTTTAGCATATTTAAATGTGGGGAGTTGTAAACTCTTTGAAGGCTATTGTCAACTAGGAGGAGATAGCGTAAAAAAGTAATTTTTTTTTACGCTATCTCCTCCTAGTATATTGGAATTTTTAAAAATATAACTTATATATATAAGTTATATTTTTAAAAATTCCAATATACTAGGAGGAGATAGCGTAAAAAAAAATTACTTTTTTACGCTATCTCCTCCTAGTATATTGGAATTTTTAAAAATATAGAGATGCCAGAAATTATGGAATTAATTTAGGATTAATTTATGACTTTTAAGTCTCTCTATTTTCTTTATCTAAAAAATTCCAATATACTAGGAGGAGATAGCGATTTTATACCAGTTTAACTTATGATAAATATTTGATTTGAAATCAAGTTAATTTGCTTTTGTTAGCAACGTAAGTTGTTTTTTACAATAAAATAGCTATGTCAGAATTATATGAGTTAGTTTTAAGCATTAATTATGGAAGTTTTCCTAGCTATTATCATGATAAATTTATAGCATATACTTGACTTATGTTACGGCCATAAGATTGGTAGTTGTATACCGTATGTTTAATGTTTATATTGTTTAGTGTTAGTTTATGTATATGTCTGTTAGTATGATTTTGTTTTTTGTGCTGTGTTAGTTTGTGTGTTAAATTTAAATTTTTATCGTTAAGTGGATATAAATGGGTTATAAATCTCGATTTTGATTATGTAACTTTTGGTATAGTGTTAATGTTGGCTATATGTTTTTCTTACGTATCTTTTTATACATATCATTACTTTGTAGGCGATTTAGTTAGTTTTGAGTTAAATAAGATTATAACGTTATTTGTAGTTGTTATGGGAATTTTGGTACTTACAGGGGATTTTTTGACTACTTTAATATTTTGGGAATATTTGGGTGTAGTTAGATTTTTTTTGATTCTATTTTATGATAAATTTTTGAGACTTCGGTCATCTATAGTTACTTTAGTCTCTTCTCGTTTTGGTGATGTATGTTTGTTTTTGTTAATAGGTTTAAGTTGTTTTATTTACGTTAAATATTTATTTTCTATGTTAGTACTTTTTTTGATAATATTTACAAAGAGTGCTAGGTTTCCTTTTATAAGTTGATTATTAGAAGCTATGCGTGCTCCAACACCAGTCAGTTCATTAGTTCATTCATCTACTTTAGTTGCAGCTGGTGTGTGATTTTCTATGCGTTATGATTATATGCAATTTTTCAATAAATCAATTTTTTTTAGTGTACCGTTGATTTTAACAATTTTGATAACTGCGATTAGAAGGTTATTTTTTGTAGATTTAAAGAAGATTATAGCTTTATCTACATGTAAAAAAATTGCATGGTGTACATTATATCTGATATATGGTGATTTAGTTCTTTCATTATTTCAATTATTGAGGCATGGCGTATCTAAGTGTATCTTATTCATGTTGATAGGAGATATAATGAGAGGTAGTGGTGGCTCTCAGAGTAGTAATTGTGTTTATAGAACAGTTTTATACGGTAAATGAAAATTGTTTAGATCAATTTTAATAGTTCTTGGTTTAGCAGGTGTACCTTTTATAGGTGTATTTTTTACTAAGCATTTTTTGTTGTCAATGTTTGTTAATATTATCAACATAGTTGTTTGTTTATTAATTTGTTTGTGTATGTTTATGTCATATTTATATTCTTTTCGTTTATGTGCTATTCTATTTAAAGTTAAGTCGAGAATTAAATTAGGAATTTTATTTTTTTTTAAATCTGGTTTGATGGTATTTTTTTGGTTATTTGTAAAATTTTATTTATTTTTTGTGTTAGATGAAATGGTATATCTTAATAGATTTATTAGTTTCAGTTTAGTTATATTTCAATTATTGTCTCTCATAATTACGTATATGTTTTATGACAGTAAATTGATAAGTAATTGAAGAAGTAGTTTATTTGGTTGTGACAATTTAATTGAATCGTGTTACTTGAGATTTTATTTTATATTAAAAAAAGTTAGATTATTTTTTTTCCGTTGAGATAAGTTTGTAATTGAATTATTTACTAGTGTAGGTTTACGAAATGTAAGTTACTTATTTACTTGAATAATATTAAAATTATTAATAATTAGAAGATTTGCGTTGATTATGCATTTGATAATTTGGTAAGTAAAAAAATAATATTAATATATTATATGAATATATATATATGGGGGGCCCCCCATATATATATAATAGTAATAGTATAGTGTATTTTACTTGGTTAGTGGTATACGTATACCACTAACCAAGTAAAATACACTATTATTATATATGATATATGTGTATACTGTTAGTATAATTTATTATACTTCTTTTCCAAAGAAGAGATCTATTTTTAGATGGTGTATTTATGTCTATTGTTCCTATTTATAATGCTTCTTTTATAGGTTTGTTTTTAGTAGGTTTGTTTTTGTGGAAGGTTTGATTCTTTGTGGTATTTTTGGTTTGTGCTATGGTATCAATAGTAATATTTGTGTGAGATGGGTTGGGAAAGGTTTTTCATTATGAGTCTGCCTTTTGGCTGTTTGTTTTTAGTGAGGTTATGATTTTTGGTAGATTTTTAATGGGTTGTTTATTTTTTGATTCTTGATCTTATGAAAGGTTGTCTAGATCGTTGGAAATACCATTTGTTGGGTGTTTTGTTTTATTAGGATCTAGTATAACTGTTACTGCGTTTCATCATTTATTAGGTTGAAAGTGTTGTGATTTTTTTTTGTTTTTGACTATTGTCTTAGGCTTGAGTTTTGTGGCGTTGCAAATTTTTGAAATGGAAGATATAGGTGTTAATGCATTTGATTCTAGGTTTCACGCTAGTAGATTTTGTACTGTTGGACTACATTTTAGTCATGTTTTGTTAGGAGTTATAGGTTTAAGTACAATTTTATTAGTAGGTAGATATAAGTTTGGAATTTATCGTTGTACCGTTTTAACATGGTATTGACATTTTGTCGATTATATATGATTACTTGTTTATACTATAGTGTATGTATGTTAGTATTTTACTAATAGGTTATATAAACTGATAGATTGTGGTTCTATTGAATACTTGTTAATTTAATGTAGGTATTAGTAAATTTATGGTTAGGTTATTTCGACGAAATTTGATAGATTTGCCAATTAATTATTCTCTTAATTATTATTGAAGTAGAGGATTTGTACTTTCTATGTTTATGATTTTACAGGTATTAACTGGTGTAGTGTTGTCTTTTTTATATGTTGCAGATTATTTGTGTAGCTTTTTTATGGTTATGAGATTGTCAAAAGATTCTTTTTCTACTTGGTGTTTACGGTATTGGCATATGGTTGGTGTTAAAGTGTTGTTTATCTTACTTTTTGTTCATATGGCCCGTGCTTTGTATTATTCAAGTTATAGAAAGAAGGGTGTGTGAAATGTTGGGTTTATTTTATATTTATTGCTTATGGGAGAGGCTTTTACAGGGTATATATTGCCTTGACATCAGATGTCTTATTGGGCTGCTACTGTTTTGACGTCTATAGTAGATAGGTTACCATTATTTGGTAGGGTTATTTATAAGTATGTAGTTGGTGGTTTTTCTGTGTCTGGTGTAACATTAATTCGTGTACTATCTGTGCATGTTTGTTTAGGATTTATCATTCTGGGATTGATAGTTGTACATATGTTTTATCTTCATAAGAGAGGTAGAGGAAAACCATTGTTTTCATTTAACTACTTGAGTGATGTAATTTATTTTCATTCTTATTTTACCGTTAAGGATTTTGTTTTATTCATGATAGTTACTAGTTTTGTAATATTTTGGTTGTTCGTAAGTCCTGATGGTTTAGTAGATATAGAGTCATATTTAGAAGCTGATCCTTTGAATACTCCTGTTTCTATTAAGCCAGAATGATATTTCTTATCATTTTATGCTATTTTGCGTTGTATTGGTTCGAAGATTGGGGGTTTAGTGTTGATTATGTCGTTTTTGTTTTTTTTATGAGTACCTACGGATAGTGGTTCGAGTGTGTATAATATATGACGTCAAATTAAATTTTGGTTTATTGTAAATTTGTTTTTTTTTCTAATTTATTTAGGTGGATGTCATCCTGAGTATCCTTACATTTTTGTGTGTCAGTTGTTTAGCATTATGATGGTAGTGTTAATGTTTGTATTTAAGATTTATTAATTATAATTTAGTTTATGACTAGTTTATTTTTGATTCTTTGTTTTGTGATTAGAGTTAGTTTTTTTTTATCTATTACTCGATTTTTAAATAGTTTAATAGTGTTGGAAAATTTTAATGTTTTAATCTTAGTGTTTTGTTTGATTTTTTCTTCATTAGACAGTCATATGATTTTTATGGCATTAATGATTATTTCTACGGTAGAAATAATTGTAGGTTTGGTTATATTGACACGGGTTTGAGAATGTTCTTTTTCATTAGATTTAATAGATTTTTAATAGCCTTGGTGAGTGCATTAATTATGTTATTATTCAGTTGTGGTGTTAGATGTATGAGTATATTAAGTGTTAAAGTTTTTAATGGGTTGCTAATTTTTGATTCTATAAGATTTTATTTGATTATTTTGGTGTTATTGTTAGGTTTTTATAGACAGATTATGTTTTATAATGTATTAAGTGATGGAGTTCGTGTGTATCTATTTTTTAGATTAGGTTTTACTGTCTTGAGTTTTTGCGTTAACCATTGTATCATTTTTTGAGTTGTGTATGAGTTATCAATGTTACCATTGCTTTATTTAATTTTTAGAGAGTCTCCATATTCTGAGCGGTTTTTGGCTGGTTGGTATTTTTGTAGTTATCTTTTAAGAACTAGTTTACCATTAATTTTAGTTTTGTTATATTTATCTGTCATTAAAGATTCTTTATTGTTCAGAGATTGGAAGTATGAAGGTAGTGTTTATTTAATAGTTTATTACTTGTTATCTTTCATATTTTTTACTAAGGTGCCGTTGGTTCCATTTCATACTTGATTGCCAATTGTTCATGCAGAGGCTACGAGTATAGTTTCAATATTTTTAAGAGGTTATATAATGAAGCTTGGACTGTTAGGGGTTTATCGTTGTGTCAGTTTTATTTTTGATGATGGATTTTTGTGATATTTATTTTTATGCTGTGCATTATCCGTATCTTTTTTGATTGTATCATGTAGCGAGTTAGATGGGAAGCGTTGATTAGCATTTTTAAGCTTGGCGCATATTGTCGTTCCGTTTTTGGGATTTTTTATAGGAGATTGACCTAGTATAAATTTTTCTTTTTTTTATTGTTTGGGTCATGGGTTAAGTGCTGGAATAGTTTTTGGTTTATTGTGATATTTTTATGATGTTTCACATAGTCGTAAATGGATTTTGTTGAAGTCAAGTATTAAAGGTGTTAGTTTAATGATGATAGTGGTTTTTAGTTTATTGAGTTTGTGTTCATTTCCTATTACTGTTCAGTTTTTTTGTGAAGTTGGGTTAGTTAGACAAAGGTTTGGATTTTTAGTCTATTTAATATTTTGATGTTTTTATTTATTTTTTGGTGGACTTGTACCATTAGTTTTATGTGGGCATTTATTAATTCGTAGGGAGTATTATGAGTGTATTGATACTTGTTATTATTCTCATTTACATTTTTTGGTCTTCCTTTGTTTGTGATGTTATTTTGGTATATTGGTTTTATAATGTCATTTATTTAATGCGGTGTTATTTGTGCATTTTACACTTTGACTGTAAGGGTGATTAGTAATCCGTTAAATTTCTCTTAGCTTAAACTTAAAGTGTCAATTTGAAGCGTTGAAGATAATATTGTTAGAGAGACTGGTAAGTTAAGTTAAACTGTGGGGTTCATGTCTCCATTTTACACTTATTAGAGTGTCTGGTTGAATTTATTATGTTTAATAATGTTAATGATTTAAGTTCTTTAATGATTTTTATAAATAAGTTTGTTTTAGGAGATGTTAAGTACTACTATTTTAATATTTTGGGTTGGATTTTATTTCTGTTTTTGTGTTATCGTTTTCCTTATTGTTATAGCCCTTATATGTTTAGTACTATTTTAATTAGAATTGTTTTTAGTTGCTTTGTTTCTCTTTTTTTAGGTCGTATTTGTGATAAAGTTAATATATTTTTTAGGTCCTTAATCCCCGTAGGCACTCCAATTTATATATGCCCATTAGTGTGTGTTGCTGAGTCAATAAGTTATATCATTCGTCCAGTAGTATTGATTTTACGTCCATTTATTAATATAAGATTGGGTTGTTTTGGTGTTGTTGCACTAGGAAATTTGAGTTTGATTTCAGCAGAATGATGTATAGTTATATTTTTTTTGTTTTTTTATGAAGTTTTTGTTGCTCTGGTTCATTGATTTATTGTTACTAGAATTTTAGCTTTTTCAATTGATCATTAAAAATGGTTGTTGTTCGTTTAAGTCATCTAGATGTGATAGTTTTTTCTTTTATTTTTTCATTATTTTTTTGTTTTTTGTGCTGTGTTGTAGATAGTTTGTTGGGGTTCTGGGTCTTCTTAGAATTATGTGGGTTGTCAATTGTACCTTCGTTATTTTTTAATGTTGAATGTATGAATTATAAATTTTATAGTTCCATTCTTTGTTATATAATAATGTCTGGGTTGTCTTCTGTATTATTGATTTCTGGTTTGTTAATAGTTGGATTATATTATTTTGTTTTTTTTGGGTTTGTGGTTAAGTTTGGTTTATTTCCTTTTATGTTTTGGGTTTATCGAGTTTTTAGTGTTAGTAAATGAGTGTTTGTGTATTTGTTAAGTGTTGTGATGAAGTTTCCAGTATTATTTTTTTGTTTTTTGTATGAAGTGGAAGATCTAGAAATTGTTTACATTGATTGTTTTTTTACTATTTTTTGTTGTTGCTTTTTAGTATGATTTTTTAGATTTAGTTGGGAGTATATTTGATGCCACATATCATTAACTTCTGTAGCTACTTTAGTTGTGGCATGTTTTTGTAGTAATATTGAAGTGTGCTTTTTTATATATTGATATTATTTTGTTTGATCTAGTTTTAGTATAGTTTATTTTGCATTAGTGTCTAGTATAGGGGATTTAAAGGGTTATTTTTTTTGAGTTTTTTGTTTTTTGTTATTGGTTACACCTGTATCTTTTCCTTTATTTTATAAGTTAAGTGTTAGTATTGGTATTTTATACTCGTCTATTTACTTGTTGTTAGTATGAAGAATGTATAGATTTTCTGAACAACTCTTTTTGTATAAGTTAGCTAGGGAATATTTTTATGTTAACGTTTTTAAAAATTGGGTGTAAAATTGGTAGAGTTGAGTTTTGTGTGATGTAGTTTATTGAAAATACTTGTTTTACACACAAGTGAACTCTTGTTGGGAGCTTTACTATTTTGTTTTATAAACGAAATAGTTTAATTGAAAAATATTGGGTTTGCATCTCAAAGATGGATATATGTTCTTTTGTTAATTAAATGTGGTTTTAGTTTAATGAAAATAGTGATTTGTCTAGTCATAGATAGTAGTTTAATAACTAGGCCACTTAGTAGTTTAGTTAAAATGATTATTTTTGGGTTTATTAGTGGTTTTATGGGTTTGTTAATTTGTTTATTAATTATAGCTTTTTTTATATTAGGGGAACGTAAGATTTTGGGTTATTCTCAATTTCGTAAGGGTCCTAATAAGGTTGGTATTGTAGGATTGTTACAAAGGTTTTCTGATTTATTAAAGTTGATAATTAAGTTTAAGAATTGTGGATTTCAGAGTCGTAGTTGAGTTGGTTTGTTTGGGGTTATGTTGTTGGTTAGTTTAGTTATTTATTATTCATTTGTATATGGTGGTTATTATAGATATAGGTTTAATTCTCTTTCTTTGTTATGGTTTTTGGTTATAACTAGATTTTGTAGCTATTCAATATTATGTACGGGTTGAGGTAGTTATAAAAGTTATTCGTTTTTAAGTTCAATTCGTTGTGCTTTTAGGTCTATAAGGTTTGAGGCTTGTTTTATGAGTATAATAATATTTACTGCATTGTGTTATTGTAGGTATAATTTGGTGGATTTTTTTATGAGTGGTTGGTTGTCGTTTATAATTTTTCCTTGTATTTTAGTTATTTATCTCATATGTATATTGTGCGAAACTAATCGTACTCCATTTGATTATGGTGAGGCTGAGAGAGAGTTAGTTAGTGGGTTTAACGTTGAGTACAGAGGTATATATTTTACGTGTTTGTTTGCGTGTGAATATATAATAATATTTGTTTTTTCATGATTAGGTATGATATTGATGTTTGGTGGCGGGTCTATTGGTAGTGTGTTTTTATCATTTTGTTTGATTTTTTTTATGTGGGCTCGGGCTACATTGCCACGTGTTCGTTATGATTATTTTGTAAATTTTTTTTGGGAGGTGTGTTTGTTTTTGTTGATTTTAAGGTTTTTTTCTGTCATAAAATGTCTATATAGATTATTTTTAAATCGTGATGCTGTTAACTTCAGGAAATGGTTGTATTCCATTATAGTCGAGTGTGTTATGTTTCTTATCTTAGTTTAATTTAGAATAAAGATTTTGGGGATCTTTGGTCTCAATTTTGAGAGATTTGAGGTTAATAGGGCTGCATTAGCAGGTCACTTTGATATAGTGAAATGTGAATTTGATATTCCGTTAATATGATGTGTACATTTTATCTATGTATTCTAAAATGTAAGAGGCTGAATTCTTACTTCAGTAATGTGGGTTTCACCGTAGGTTATGATTTTGTTGGTTTTTAATATAGTTTTATTTTTGGTATTATGTTATCTTATTTATTTTTTTTGTTCTGGTTTGCTAAAAAAGATTATTTGTGTAGATTTTAGGTGGGGTAGGTCTTATGAATGTGGGTTTTTTTCTAGTGTATTAAGTTTGAATTGTTTTAGTTTTACTTATTTTTCTTTGTTAATTATATTTGTGATATTTGATCTTGAGATTTCTTTGCTTTTAAATATGCCTATTCAAGGCTTACTATTTTACAAATTTAGATATTATTATATTTTCTTAATTTTGTTATTAGTGAGTTTTATGTTTGAGTTATTTAGTGGTTATGTAAGTTGGATGTATTAGTTAAGAGGAAACTGTGGAGTTACTGCTAATAATTTCGTGTCAATTTAATTTGACTTTCTCTTTAGTTAGTGAAATAAGGTTAAGTTATGTTAGACTAGATGTTTTCAAAACATCAAGTGGCTAATTATTTGGGTCATCTTATGTTTATGAATGTCAAATATTTGTTAAGTTGGATATTTACTTTAGATCATAAGCGAGTTGGTATAATTTATACTTTGTTGGGTTTGTGGTCAGGTTTTGTAGGTTTAAGTTTTAGTTTATTAATTCGTGTTAATTTTTTAGAACCTTATTATAATGTGATTTCTTTGGATTGTTATAAATTTTTGATTACTAATCATGGTATAATAATGATTTTCTTTTTTTTAATGCCTATTTTAATTGGAGGTTTTGGTAAATACTTAATTCCATTGATAGGAGGATTATCGGATTTGAATTTACCACGTTTGAATGCTTTAAGTGCATGGTTGTTAGTTCCATCAATTGTTTTTCTTTTAATTAGGATGTGTTTAGGCGCTGGTATAGGGTGGACTTTTTACCCACCTTTATCATCTTCGTTGTTTTCAAGAGGAAGTGGGGTAGATTTTTTAATGTTTTCTTTACATTTAGCTGGTGTATCAAGTATTTTTAGTTCTATTAATTTTATATGTACATTATATAGAGTTTTTATGACTAATATATTTTCTCGTACATCTATAGTGTTATGATCTTATTTATTTACATCTATCTTGTTATTGGTTACTTTACCTGTTTTGGCAGCCGCTGTTACTATGCTTCTATTTGATCGTAAATTTAGTTCTGCGTTTTTTGATCCGTTAGGAGGTGGTGATCCTGTTTTATTTCAACATATGTTTTGATTTTTTGGTCATCCTGAGGTTTATGTGTTAATTCTTCCGGGGTTTGGTGTAATTAGTCATATATGTTTGAGTATAAGTATGTGTTCTGATGCTTTTGGCTTTTATGGGTTATTGTTTGCTATGTTTTCGATAGTATGTTTAGGAAGAAGTGTATGAGGGCATCATATGTTTACGGTTGGGTTAGATGTTAAGACGGCTGTATTTTTTAGTTCTGTTACTATGATAATTGGAGTGCCTACGGGGATTAAGGTTTTCACTTGGCTTTATATGCTTTTAAAATCTCATGTTAATAAGAGTGATCCGGTTTTATGATGAATAATTTCGTTTATAGTATTGTTTACATTTGGTGGTGTAACTGGTATTATTCTATCTGCTTGTGTATTAGATAAAGTTCTTCATGATACTTGGTTTGTTGTTGCTCATTTTCATTATGTTATGTCATTAGGGTCTTATATTAGTATAATAATTATGTTTGTTTGGTGGTGACCTTTGATTACTGGTTTGAGTTTAAATAAGTGTTTACTTCAATGTCAATGTATTATATCTAAAATTGGGTTTAATTTATGTTTTTTCCCAATGCATTATTTTGGGTTATGTGGGTTACCACGTCGTGTTTGTGTTTATGAATGTGCTTATAATTGAATTAAAATGATGTCTACTGTGGGTTCTTTTATATCTGCTTTTAGTGGGTGTTTTTTTGTTTTTATACTTTGAGAGTCAGTTGTTAATCGTAAAGAGGTTTTAGGTTCTTATGGTTCATCTAGCTGTTTGGTGGATTTTTTTATGAGTCCTGTGGGTTCTCATAATGATTATTTTTGTTATCCTTATAATATAGATTATACTTACGGGGTATATTATATGCGTTGAGTGGATGATTGTACTTATGTATTTGCGTGTGGGATGGTCTTTTAGTTTAGGTTAAAATGTAGATTTTGTAAATCTGTGATGGTTTTGTAATCATTGACCATAGATTGATAAATTGATTAATTTTATTGTTTTAGGTTTATTTGCCTTTTGCATTATGCTTAGTGGATTTATATAAGGTATCTTTTTAATCGAATAGTTTGGATCTTAATGTCAGTTGTTTAGAATAGGTTTTTGGTTGAGTAAATCTAAATAAATTGGTTTTATGAAGTGATAAGTTAATTCGTTAAATTTTATTTCTATTTAGTTGCTTTAATAGTTTGGATTATGTGGTAGGTTAAAAGATTTACTACAATATTATACTCTTTATTATAATTTATTAAGATTAGGTTAGAAGTACCTATTTTTTGTAAGTTTGTTATAAAAGGTTATAAATTTATGATGAAGTTTGGTTGTGTGGCAACTTGTCGATAATATATAGTGTAATATTTATCATTAAATTAGTAATTATATTATACTAATTATTTCTCAGGGTCTTTCCGTCTGTTTATTAAAAACATTTCTAGTTTAAATAATAACTAGTAGTGCCTGCCCAGTGTTTTTTGAAATGAATAAATGGCCGCAGTATATTGACTGTGCAAAGGTAGCATAATTAATTGCCTTTTAATTGGGGGCTTGTTTGAATGGTTTGACGTGAGAGATGCGAATATTTAGTATTAATTTGAATTTGGTGTTAGGGATACAGAATTCCTAAATGTTTAATAAGACGGAAAGACCCTGGGATCTTTTTTTTTCGCTTGGGGCAAGTTTCATTATTTCAATGAAATTAGGATCTTAAGTATAGATTATTGGGTTAAGTTACCCCAGGGATAACAGTGTGATAATTAATAAGAGATCTTATCGAATTAATTGTTTGCCACCTCGATGTTGACTTAGGTTAGAATTTAGGTGTAGTAGCTTAGATTTATGGTCTGTTCGACCGTATTGACCTTCATGAGTTGAGTTAAGACCGGTGTGAGCCAGGTCGGTTCTTATCTATTGTAGAAGTTTATCAGTACGAAAGGATAGTAAGCTTTTTTATTGAACATGAGTTGTGTTAGTTTTGCAAAAGCTAAAGAGAATTAGTTTTATAATTCCATGTTTTAATTAGTTGTTTAACTGTGGCAAAAGGAAGTTTGTGTTTTATAAGCTGCATAAAATTATTTTATTTTTGATTTACTTTAGAATTATTTATTTTATTTAGCAGTTAGTATTTTGTTAAAATGAAGGTTTTAGAAGAATGAGACATTAGAAGGGGATAGGACACAGTGCCAGCATCTGCGGTTAATCTGTTTTCTTTGCTTTTATCTAGATTGTGTGTGTTTATTTATAATTAAAAATAGGTTAAATTTTTTTATTTAAATTTTAAATATACATTTTTTTATAAAATTTATGTTTGTGACAGGGATTAGATACCCCATTAATGTATTTTGTAATATTATCTTAGTTTAGTAACTAAAATGGTTTGGCAGTGAGTGATTCTTTTTAGGGGAAGGTGTAGTGTAAAGGATGTTCCGCCTATTAATTTACTTTTATTATGTTGGTGTATATCTGGTTTGATATTATTGTTGAATAGTATAATTTGTGTAGTGTTAGTTAAGCCAAGTCTATGTGCTGCTTATAAAAGTATTTATGCGTTACTTTGATAAAGTTTTAGTTGTAATACTATTATATATTTAGGACTTAAGAGTAATATCAAATTAGTTTGTTGATGTGAAATAAGTTTAACTCATGTACACACCGCCCGTCACCCTCGATTATTATTGAGGTAAGTCGTAACAAGGTAACTTTAAATGAATTTGAAGTTGGTTACTAGGATGATTTTCTAGTCTTAATGAAATTATCTTTATTGTATTATGATATAGTTTGTTATATAATTGCTGTGTGTGTGTTTATTTTGTGCTTTGTATATATAATGTTATGTTGAAAAGTATTTGTGGGTAGTGGTAGTGTTAAATTTGGTGGTGAAAAACAGGTTGTTGAATTAACTTGAACTGTAATACCTACTATGGTTGTTTTGGTGTTGTGTGCGTTGAAAGTTAAATTTATAACTAGAGATTTAGATTGTTATTCTAGGGAAACTATTAAGATTATAGGACATCAATGGTATTGAACTTATGAGTATTCTATAGGCAGGTATGATTCTTTTTTAACTAAGGATTGCTTTTTAGTAGATAAGCCTATGCGTATGATTTATGGTATTCCTTACCATTTAGTAGTGACATCAGCTGATGTCATTCATTCATTTTCAGTGCCATCTTTAAATATAAAGATGGATGCTATTCCTGGTCGATTAAATCATTTATTTTTTTGTCCTTCTCAACATGGGGCTTTTGTTGGATATTGTGCTGAATTATGTGGTGTTAACCATAGGATAATGCCTATAGTGATTGAGGTTGTAGATAATGTCAGATAGATGTTTGTGAGTTTGTTTTAGTATAATATATTATTTTAGCTTTTCGTGTTAAAGATAGTTTGTGTTTGACTAAACAAAAAGTGTAAATGTTGTTGGAGATTCTAGTTGCTTTTTATTTTTTTGTGTTGTTGATATTTTCGTTAAGTAGTCATTGTGTGTATTATTGTATTTTGCTAATTATTAAAGCTTTAATTTCGTGTTTAGTTTGTTACTTAATATACGGGTTTAGATGATATTCATTAATTTTTTGTTTGGTGTATGTGGGAGGTGTTTATATTTTATTTATTTTTGTGTCGGTTTTTAATCCTAATGATAGGTTCGCTGTTTATCATAAAATTTGTGAATCAAATGTTGTGTTTGGCTTTGTTTTAAGGTTATTATGTGCGTGTTTATTTTATGGATTGGTAAAAATTGAGTTTAGTAGATTTTTGTGTACTACAGTTGAAGGTAGATTTTATATCTGTTTGTGTTTGGCTTTAGTTTTTGGGTTTGTGGTTTTGAGTTTGTTGGTTAGGTGAAAGATGAAATTTTATCGTTAATAGTTAAGTGCTGT</ns2:sequence><ns2:name>MW718881_Tsolium_Zambia</ns2:name></ns2:Sequence></ns2:SequenceSet></ns3:vamsasModel><ns3:JSeq colour="-1" start="1" end="12123" id="sq2"/><ns3:JSeq colour="-1" start="1" end="13709" id="sq4"/><ns3:JSeq colour="-1" start="1" end="13789" id="sq6"/></ns3:JalviewModel>
