# Supplementary material for: Diagnosis of Taenia solium infections based on “mail order” RNA-sequencing of single tapeworm egg isolates from stool samples
Source: PLoS Negl Trop Dis. 2021 Dec 10;15(12):e0009787. doi: 10.1371/journal.pntd.0009787 (PMC8694474; doi:10.1371/journal.pntd.0009787)
Supplement: S2 Alignment — T. solium (MW718881), T. saginata (NC_009938.1), and T. asiatica (NC_004826.2). The full alignment can be visualized by opening the S2 Alignment.jvp file with the free software JalView that can be downloaded from http://www.jalview.org/getdown/release/. (JVP) [file pntd.0009787.s005.jvp]

Archive with 2 entries (2 files):
- http://www.ebi.ac.uk/Tools/services/rest/clustalo/result/clustalo-I20210817-165304-0879-26667489-p2m/aln-clustal_num.xml
- 1628762528  Dataset for http://www.ebi.ac.uk/Tools/services/rest/clustalo/result/clustalo-I20210817-165304-0879-26667489-p2m/aln-clustal_num.xml
