# Supplementary material for: Diagnosis of Taenia solium infections based on “mail order” RNA-sequencing of single tapeworm egg isolates from stool samples
Source: PLoS Negl Trop Dis. 2021 Dec 10;15(12):e0009787. doi: 10.1371/journal.pntd.0009787 (PMC8694474; doi:10.1371/journal.pntd.0009787)
Supplement: S2 Alignment — T. solium (MW718881), T. saginata (NC_009938.1), and T. asiatica (NC_004826.2). The full alignment can be visualized by opening the S2 Alignment.jvp file with the free software JalView that can be downloaded from http://www.jalview.org/getdown/release/. (JVP) [file pntd.0009787.s005.jvp › 1628762528 Dataset for http://www.ebi.ac.uk/Tools/services/rest/clustalo/result/clustalo-I20210817-165304-0879-26667489-p2m/aln-clustal_num.xml]

<?xml version="1.0" encoding="UTF-8" standalone="yes"?><ns3:JalviewModel xmlns:ns2="www.vamsas.ac.uk/jalview/version2" xmlns:ns3="www.jalview.org"><ns3:creationDate>2021-08-17T18:06:40.168+02:00</ns3:creationDate><ns3:version>2.11.1.4</ns3:version><ns3:vamsasModel><ns2:SequenceSet gapChar="-" datasetId="ds01"><ns2:Sequence dsseqid="sq2" id="sq2"><ns2:sequence>TCTAGTTTAGCATATTTAAATGTGGGGAGTTGTAAACTCTTTGAAGGCTATTGTCAACTAGGAGGAGATAGCGTAAAAAAGTAATTTTTTTTTACGCTATCTCCTCCTAGTATATTGGAATTTTTAAAAATATAACTTATATATATAAGTTATATTTTTAAAAATTCCAATATACTAGGAGGAGATAGCGTAAAAAAAAATTACTTTTTTACGCTATCTCCTCCTAGTATATTGGAATTTTTAAAAATATAGAGATGCCAGAAATTATGGAATTAATTTAGGATTAATTTATGACTTTTAAGTCTCTCTATTTTCTTTATCTAAAAAATTCCAATATACTAGGAGGAGATAGCGATTTTATACCAGTTTAACTTATGATAAATATTTGATTTGAAATCAAGTTAATTTGCTTTTGTTAGCAACGTAAGTTGTTTTTTACAATAAAATAGCTATGTCAGAATTATATGAGTTAGTTTTAAGCATTAATTATGGAAGTTTTCCTAGCTATTATCATGATAAATTTATAGCATATACTTGACTTATGTTACGGCCATAAGATTGGTAGTTGTATACCGTATGTTTAATGTTTATATTGTTTAGTGTTAGTTTATGTATATGTCTGTTAGTATGATTTTGTTTTTTGTGCTGTGTTAGTTTGTGTGTTAAATTTAAATTTTTATCGTTAAGTGGATATAAATGGGTTATAAATCTCGATTTTGATTATGTAACTTTTGGTATAGTGTTAATGTTGGCTATATGTTTTTCTTACGTATCTTTTTATACATATCATTACTTTGTAGGCGATTTAGTTAGTTTTGAGTTAAATAAGATTATAACGTTATTTGTAGTTGTTATGGGAATTTTGGTACTTACAGGGGATTTTTTGACTACTTTAATATTTTGGGAATATTTGGGTGTAGTTAGATTTTTTTTGATTCTATTTTATGATAAATTTTTGAGACTTCGGTCATCTATAGTTACTTTAGTCTCTTCTCGTTTTGGTGATGTATGTTTGTTTTTGTTAATAGGTTTAAGTTGTTTTATTTACGTTAAATATTTATTTTCTATGTTAGTACTTTTTTTGATAATATTTACAAAGAGTGCTAGGTTTCCTTTTATAAGTTGATTATTAGAAGCTATGCGTGCTCCAACACCAGTCAGTTCATTAGTTCATTCATCTACTTTAGTTGCAGCTGGTGTGTGATTTTCTATGCGTTATGATTATATGCAATTTTTCAATAAATCAATTTTTTTTAGTGTACCGTTGATTTTAACAATTTTGATAACTGCGATTAGAAGGTTATTTTTTGTAGATTTAAAGAAGATTATAGCTTTATCTACATGTAAAAAAATTGCATGGTGTACATTATATCTGATATATGGTGATTTAGTTCTTTCATTATTTCAATTATTGAGGCATGGCGTATCTAAGTGTATCTTATTCATGTTGATAGGAGATATAATGAGAGGTAGTGGTGGCTCTCAGAGTAGTAATTGTGTTTATAGAACAGTTTTATACGGTAAATGAAAATTGTTTAGATCAATTTTAATAGTTCTTGGTTTAGCAGGTGTACCTTTTATAGGTGTATTTTTTACTAAGCATTTTTTGTTGTCAATGTTTGTTAATATTATCAACATAGTTGTTTGTTTATTAATTTGTTTGTGTATGTTTATGTCATATTTATATTCTTTTCGTTTATGTGCTATTCTATTTAAAGTTAAGTCGAGAATTAAATTAGGAATTTTATTTTTTTTTAAATCTGGTTTGATGGTATTTTTTTGGTTATTTGTAAAATTTTATTTATTTTTTGTGTTAGATGAAATGGTATATCTTAATAGATTTATTAGTTTCAGTTTAGTTATATTTCAATTATTGTCTCTCATAATTACGTATATGTTTTATGACAGTAAATTGATAAGTAATTGAAGAAGTAGTTTATTTGGTTGTGACAATTTAATTGAATCGTGTTACTTGAGATTTTATTTTATATTAAAAAAAGTTAGATTATTTTTTTTCCGTTGAGATAAGTTTGTAATTGAATTATTTACTAGTGTAGGTTTACGAAATGTAAGTTACTTATTTACTTGAATAATATTAAAATTATTAATAATTAGAAGATTTGCGTTGATTATGCATTTGATAATTTGGTAAGTAAAAAAATAATATTAATATATTATATGAATATATATATATGGGGGGCCCCCCATATATATATAATAGTAATAGTATAGTGTATTTTACTTGGTTAGTGGTATACGTATACCACTAACCAAGTAAAATACACTATTATTATATATGATATATGTGTATACTGTTAGTATAATTTATTATACTTCTTTTCCAAAGAAGAGATCTATTTTTAGATGGTGTATTTATGTCTATTGTTCCTATTTATAATGCTTCTTTTATAGGTTTGTTTTTAGTAGGTTTGTTTTTGTGGAAGGTTTGATTCTTTGTGGTATTTTTGGTTTGTGCTATGGTATCAATAGTAATATTTGTGTGAGATGGGTTGGGAAAGGTTTTTCATTATGAGTCTGCCTTTTGGCTGTTTGTTTTTAGTGAGGTTATGATTTTTGGTAGATTTTTAATGGGTTGTTTATTTTTTGATTCTTGATCTTATGAAAGGTTGTCTAGATCGTTGGAAATACCATTTGTTGGGTGTTTTGTTTTATTAGGATCTAGTATAACTGTTACTGCGTTTCATCATTTATTAGGTTGAAAGTGTTGTGATTTTTTTTTGTTTTTGACTATTGTCTTAGGCTTGAGTTTTGTGGCGTTGCAAATTTTTGAAATGGAAGATATAGGTGTTAATGCATTTGATTCTAGGTTTCACGCTAGTAGATTTTGTACTGTTGGACTACATTTTAGTCATGTTTTGTTAGGAGTTATAGGTTTAAGTACAATTTTATTAGTAGGTAGATATAAGTTTGGAATTTATCGTTGTACCGTTTTAACATGGTATTGACATTTTGTCGATTATATATGATTACTTGTTTATACTATAGTGTATGTATGTTAGTATTTTACTAATAGGTTATATAAACTGATAGATTGTGGTTCTATTGAATACTTGTTAATTTAATGTAGGTATTAGTAAATTTATGGTTAGGTTATTTCGACGAAATTTGATAGATTTGCCAATTAATTATTCTCTTAATTATTATTGAAGTAGAGGATTTGTACTTTCTATGTTTATGATTTTACAGGTATTAACTGGTGTAGTGTTGTCTTTTTTATATGTTGCAGATTATTTGTGTAGCTTTTTTATGGTTATGAGATTGTCAAAAGATTCTTTTTCTACTTGGTGTTTACGGTATTGGCATATGGTTGGTGTTAAAGTGTTGTTTATCTTACTTTTTGTTCATATGGCCCGTGCTTTGTATTATTCAAGTTATAGAAAGAAGGGTGTGTGAAATGTTGGGTTTATTTTATATTTATTGCTTATGGGAGAGGCTTTTACAGGGTATATATTGCCTTGACATCAGATGTCTTATTGGGCTGCTACTGTTTTGACGTCTATAGTAGATAGGTTACCATTATTTGGTAGGGTTATTTATAAGTATGTAGTTGGTGGTTTTTCTGTGTCTGGTGTAACATTAATTCGTGTACTATCTGTGCATGTTTGTTTAGGATTTATCATTCTGGGATTGATAGTTGTACATATGTTTTATCTTCATAAGAGAGGTAGAGGAAAACCATTGTTTTCATTTAACTACTTGAGTGATGTAATTTATTTTCATTCTTATTTTACCGTTAAGGATTTTGTTTTATTCATGATAGTTACTAGTTTTGTAATATTTTGGTTGTTCGTAAGTCCTGATGGTTTAGTAGATATAGAGTCATATTTAGAAGCTGATCCTTTGAATACTCCTGTTTCTATTAAGCCAGAATGATATTTCTTATCATTTTATGCTATTTTGCGTTGTATTGGTTCGAAGATTGGGGGTTTAGTGTTGATTATGTCGTTTTTGTTTTTTTTATGAGTACCTACGGATAGTGGTTCGAGTGTGTATAATATATGACGTCAAATTAAATTTTGGTTTATTGTAAATTTGTTTTTTTTTCTAATTTATTTAGGTGGATGTCATCCTGAGTATCCTTACATTTTTGTGTGTCAGTTGTTTAGCATTATGATGGTAGTGTTAATGTTTGTATTTAAGATTTATTAATTATAATTTAGTTTATGACTAGTTTATTTTTGATTCTTTGTTTTGTGATTAGAGTTAGTTTTTTTTTATCTATTACTCGATTTTTAAATAGTTTAATAGTGTTGGAAAATTTTAATGTTTTAATCTTAGTGTTTTGTTTGATTTTTTCTTCATTAGACAGTCATATGATTTTTATGGCATTAATGATTATTTCTACGGTAGAAATAATTGTAGGTTTGGTTATATTGACACGGGTTTGAGAATGTTCTTTTTCATTAGATTTAATAGATTTTTAATAGCCTTGGTGAGTGCATTAATTATGTTATTATTCAGTTGTGGTGTTAGATGTATGAGTATATTAAGTGTTAAAGTTTTTAATGGGTTGCTAATTTTTGATTCTATAAGATTTTATTTGATTATTTTGGTGTTATTGTTAGGTTTTTATAGACAGATTATGTTTTATAATGTATTAAGTGATGGAGTTCGTGTGTATCTATTTTTTAGATTAGGTTTTACTGTCTTGAGTTTTTGCGTTAACCATTGTATCATTTTTTGAGTTGTGTATGAGTTATCAATGTTACCATTGCTTTATTTAATTTTTAGAGAGTCTCCATATTCTGAGCGGTTTTTGGCTGGTTGGTATTTTTGTAGTTATCTTTTAAGAACTAGTTTACCATTAATTTTAGTTTTGTTATATTTATCTGTCATTAAAGATTCTTTATTGTTCAGAGATTGGAAGTATGAAGGTAGTGTTTATTTAATAGTTTATTACTTGTTATCTTTCATATTTTTTACTAAGGTGCCGTTGGTTCCATTTCATACTTGATTGCCAATTGTTCATGCAGAGGCTACGAGTATAGTTTCAATATTTTTAAGAGGTTATATAATGAAGCTTGGACTGTTAGGGGTTTATCGTTGTGTCAGTTTTATTTTTGATGATGGATTTTTGTGATATTTATTTTTATGCTGTGCATTATCCGTATCTTTTTTGATTGTATCATGTAGCGAGTTAGATGGGAAGCGTTGATTAGCATTTTTAAGCTTGGCGCATATTGTCGTTCCGTTTTTGGGATTTTTTATAGGAGATTGACCTAGTATAAATTTTTCTTTTTTTTATTGTTTGGGTCATGGGTTAAGTGCTGGAATAGTTTTTGGTTTATTGTGATATTTTTATGATGTTTCACATAGTCGTAAATGGATTTTGTTGAAGTCAAGTATTAAAGGTGTTAGTTTAATGATGATAGTGGTTTTTAGTTTATTGAGTTTGTGTTCATTTCCTATTACTGTTCAGTTTTTTTGTGAAGTTGGGTTAGTTAGACAAAGGTTTGGATTTTTAGTCTATTTAATATTTTGATGTTTTTATTTATTTTTTGGTGGACTTGTACCATTAGTTTTATGTGGGCATTTATTAATTCGTAGGGAGTATTATGAGTGTATTGATACTTGTTATTATTCTCATTTACATTTTTTGGTCTTCCTTTGTTTGTGATGTTATTTTGGTATATTGGTTTTATAATGTCATTTATTTAATGCGGTGTTATTTGTGCATTTTACACTTTGACTGTAAGGGTGATTAGTAATCCGTTAAATTTCTCTTAGCTTAAACTTAAAGTGTCAATTTGAAGCGTTGAAGATAATATTGTTAGAGAGACTGGTAAGTTAAGTTAAACTGTGGGGTTCATGTCTCCATTTTACACTTATTAGAGTGTCTGGTTGAATTTATTATGTTTAATAATGTTAATGATTTAAGTTCTTTAATGATTTTTATAAATAAGTTTGTTTTAGGAGATGTTAAGTACTACTATTTTAATATTTTGGGTTGGATTTTATTTCTGTTTTTGTGTTATCGTTTTCCTTATTGTTATAGCCCTTATATGTTTAGTACTATTTTAATTAGAATTGTTTTTAGTTGCTTTGTTTCTCTTTTTTTAGGTCGTATTTGTGATAAAGTTAATATATTTTTTAGGTCCTTAATCCCCGTAGGCACTCCAATTTATATATGCCCATTAGTGTGTGTTGCTGAGTCAATAAGTTATATCATTCGTCCAGTAGTATTGATTTTACGTCCATTTATTAATATAAGATTGGGTTGTTTTGGTGTTGTTGCACTAGGAAATTTGAGTTTGATTTCAGCAGAATGATGTATAGTTATATTTTTTTTGTTTTTTTATGAAGTTTTTGTTGCTCTGGTTCATTGATTTATTGTTACTAGAATTTTAGCTTTTTCAATTGATCATTAAAAATGGTTGTTGTTCGTTTAAGTCATCTAGATGTGATAGTTTTTTCTTTTATTTTTTCATTATTTTTTTGTTTTTTGTGCTGTGTTGTAGATAGTTTGTTGGGGTTCTGGGTCTTCTTAGAATTATGTGGGTTGTCAATTGTACCTTCGTTATTTTTTAATGTTGAATGTATGAATTATAAATTTTATAGTTCCATTCTTTGTTATATAATAATGTCTGGGTTGTCTTCTGTATTATTGATTTCTGGTTTGTTAATAGTTGGATTATATTATTTTGTTTTTTTTGGGTTTGTGGTTAAGTTTGGTTTATTTCCTTTTATGTTTTGGGTTTATCGAGTTTTTAGTGTTAGTAAATGAGTGTTTGTGTATTTGTTAAGTGTTGTGATGAAGTTTCCAGTATTATTTTTTTGTTTTTTGTATGAAGTGGAAGATCTAGAAATTGTTTACATTGATTGTTTTTTTACTATTTTTTGTTGTTGCTTTTTAGTATGATTTTTTAGATTTAGTTGGGAGTATATTTGATGCCACATATCATTAACTTCTGTAGCTACTTTAGTTGTGGCATGTTTTTGTAGTAATATTGAAGTGTGCTTTTTTATATATTGATATTATTTTGTTTGATCTAGTTTTAGTATAGTTTATTTTGCATTAGTGTCTAGTATAGGGGATTTAAAGGGTTATTTTTTTTGAGTTTTTTGTTTTTTGTTATTGGTTACACCTGTATCTTTTCCTTTATTTTATAAGTTAAGTGTTAGTATTGGTATTTTATACTCGTCTATTTACTTGTTGTTAGTATGAAGAATGTATAGATTTTCTGAACAACTCTTTTTGTATAAGTTAGCTAGGGAATATTTTTATGTTAACGTTTTTAAAAATTGGGTGTAAAATTGGTAGAGTTGAGTTTTGTGTGATGTAGTTTATTGAAAATACTTGTTTTACACACAAGTGAACTCTTGTTGGGAGCTTTACTATTTTGTTTTATAAACGAAATAGTTTAATTGAAAAATATTGGGTTTGCATCTCAAAGATGGATATATGTTCTTTTGTTAATTAAATGTGGTTTTAGTTTAATGAAAATAGTGATTTGTCTAGTCATAGATAGTAGTTTAATAACTAGGCCACTTAGTAGTTTAGTTAAAATGATTATTTTTGGGTTTATTAGTGGTTTTATGGGTTTGTTAATTTGTTTATTAATTATAGCTTTTTTTATATTAGGGGAACGTAAGATTTTGGGTTATTCTCAATTTCGTAAGGGTCCTAATAAGGTTGGTATTGTAGGATTGTTACAAAGGTTTTCTGATTTATTAAAGTTGATAATTAAGTTTAAGAATTGTGGATTTCAGAGTCGTAGTTGAGTTGGTTTGTTTGGGGTTATGTTGTTGGTTAGTTTAGTTATTTATTATTCATTTGTATATGGTGGTTATTATAGATATAGGTTTAATTCTCTTTCTTTGTTATGGTTTTTGGTTATAACTAGATTTTGTAGCTATTCAATATTATGTACGGGTTGAGGTAGTTATAAAAGTTATTCGTTTTTAAGTTCAATTCGTTGTGCTTTTAGGTCTATAAGGTTTGAGGCTTGTTTTATGAGTATAATAATATTTACTGCATTGTGTTATTGTAGGTATAATTTGGTGGATTTTTTTATGAGTGGTTGGTTGTCGTTTATAATTTTTCCTTGTATTTTAGTTATTTATCTCATATGTATATTGTGCGAAACTAATCGTACTCCATTTGATTATGGTGAGGCTGAGAGAGAGTTAGTTAGTGGGTTTAACGTTGAGTACAGAGGTATATATTTTACGTGTTTGTTTGCGTGTGAATATATAATAATATTTGTTTTTTCATGATTAGGTATGATATTGATGTTTGGTGGCGGGTCTATTGGTAGTGTGTTTTTATCATTTTGTTTGATTTTTTTTATGTGGGCTCGGGCTACATTGCCACGTGTTCGTTATGATTATTTTGTAAATTTTTTTTGGGAGGTGTGTTTGTTTTTGTTGATTTTAAGGTTTTTTTCTGTCATAAAATGTCTATATAGATTATTTTTAAATCGTGATGCTGTTAACTTCAGGAAATGGTTGTATTCCATTATAGTCGAGTGTGTTATGTTTCTTATCTTAGTTTAATTTAGAATAAAGATTTTGGGGATCTTTGGTCTCAATTTTGAGAGATTTGAGGTTAATAGGGCTGCATTAGCAGGTCACTTTGATATAGTGAAATGTGAATTTGATATTCCGTTAATATGATGTGTACATTTTATCTATGTATTCTAAAATGTAAGAGGCTGAATTCTTACTTCAGTAATGTGGGTTTCACCGTAGGTTATGATTTTGTTGGTTTTTAATATAGTTTTATTTTTGGTATTATGTTATCTTATTTATTTTTTTTGTTCTGGTTTGCTAAAAAAGATTATTTGTGTAGATTTTAGGTGGGGTAGGTCTTATGAATGTGGGTTTTTTTCTAGTGTATTAAGTTTGAATTGTTTTAGTTTTACTTATTTTTCTTTGTTAATTATATTTGTGATATTTGATCTTGAGATTTCTTTGCTTTTAAATATGCCTATTCAAGGCTTACTATTTTACAAATTTAGATATTATTATATTTTCTTAATTTTGTTATTAGTGAGTTTTATGTTTGAGTTATTTAGTGGTTATGTAAGTTGGATGTATTAGTTAAGAGGAAACTGTGGAGTTACTGCTAATAATTTCGTGTCAATTTAATTTGACTTTCTCTTTAGTTAGTGAAATAAGGTTAAGTTATGTTAGACTAGATGTTTTCAAAACATCAAGTGGCTAATTATTTGGGTCATCTTATGTTTATGAATGTCAAATATTTGTTAAGTTGGATATTTACTTTAGATCATAAGCGAGTTGGTATAATTTATACTTTGTTGGGTTTGTGGTCAGGTTTTGTAGGTTTAAGTTTTAGTTTATTAATTCGTGTTAATTTTTTAGAACCTTATTATAATGTGATTTCTTTGGATTGTTATAAATTTTTGATTACTAATCATGGTATAATAATGATTTTCTTTTTTTTAATGCCTATTTTAATTGGAGGTTTTGGTAAATACTTAATTCCATTGATAGGAGGATTATCGGATTTGAATTTACCACGTTTGAATGCTTTAAGTGCATGGTTGTTAGTTCCATCAATTGTTTTTCTTTTAATTAGGATGTGTTTAGGCGCTGGTATAGGGTGGACTTTTTACCCACCTTTATCATCTTCGTTGTTTTCAAGAGGAAGTGGGGTAGATTTTTTAATGTTTTCTTTACATTTAGCTGGTGTATCAAGTATTTTTAGTTCTATTAATTTTATATGTACATTATATAGAGTTTTTATGACTAATATATTTTCTCGTACATCTATAGTGTTATGATCTTATTTATTTACATCTATCTTGTTATTGGTTACTTTACCTGTTTTGGCAGCCGCTGTTACTATGCTTCTATTTGATCGTAAATTTAGTTCTGCGTTTTTTGATCCGTTAGGAGGTGGTGATCCTGTTTTATTTCAACATATGTTTTGATTTTTTGGTCATCCTGAGGTTTATGTGTTAATTCTTCCGGGGTTTGGTGTAATTAGTCATATATGTTTGAGTATAAGTATGTGTTCTGATGCTTTTGGCTTTTATGGGTTATTGTTTGCTATGTTTTCGATAGTATGTTTAGGAAGAAGTGTATGAGGGCATCATATGTTTACGGTTGGGTTAGATGTTAAGACGGCTGTATTTTTTAGTTCTGTTACTATGATAATTGGAGTGCCTACGGGGATTAAGGTTTTCACTTGGCTTTATATGCTTTTAAAATCTCATGTTAATAAGAGTGATCCGGTTTTATGATGAATAATTTCGTTTATAGTATTGTTTACATTTGGTGGTGTAACTGGTATTATTCTATCTGCTTGTGTATTAGATAAAGTTCTTCATGATACTTGGTTTGTTGTTGCTCATTTTCATTATGTTATGTCATTAGGGTCTTATATTAGTATAATAATTATGTTTGTTTGGTGGTGACCTTTGATTACTGGTTTGAGTTTAAATAAGTGTTTACTTCAATGTCAATGTATTATATCTAAAATTGGGTTTAATTTATGTTTTTTCCCAATGCATTATTTTGGGTTATGTGGGTTACCACGTCGTGTTTGTGTTTATGAATGTGCTTATAATTGAATTAAAATGATGTCTACTGTGGGTTCTTTTATATCTGCTTTTAGTGGGTGTTTTTTTGTTTTTATACTTTGAGAGTCAGTTGTTAATCGTAAAGAGGTTTTAGGTTCTTATGGTTCATCTAGCTGTTTGGTGGATTTTTTTATGAGTCCTGTGGGTTCTCATAATGATTATTTTTGTTATCCTTATAATATAGATTATACTTACGGGGTATATTATATGCGTTGAGTGGATGATTGTACTTATGTATTTGCGTGTGGGATGGTCTTTTAGTTTAGGTTAAAATGTAGATTTTGTAAATCTGTGATGGTTTTGTAATCATTGACCATAGATTGATAAATTGATTAATTTTATTGTTTTAGGTTTATTTGCCTTTTGCATTATGCTTAGTGGATTTATATAAGGTATCTTTTTAATCGAATAGTTTGGATCTTAATGTCAGTTGTTTAGAATAGGTTTTTGGTTGAGTAAATCTAAATAAATTGGTTTTATGAAGTGATAAGTTAATTCGTTAAATTTTATTTCTATTTAGTTGCTTTAATAGTTTGGATTATGTGGTAGGTTAAAAGATTTACTACAATATTATACTCTTTATTATAATTTATTAAGATTAGGTTAGAAGTACCTATTTTTTGTAAGTTTGTTATAAAAGGTTATAAATTTATGATGAAGTTTGGTTGTGTGGCAACTTGTCGATAATATATAGTGTAATATTTATCATTAAATTAGTAATTATATTATACTAATTATTTCTCAGGGTCTTTCCGTCTGTTTATTAAAAACATTTCTAGTTTAAATAATAACTAGTAGTGCCTGCCCAGTGTTTTTTGAAATGAATAAATGGCCGCAGTATATTGACTGTGCAAAGGTAGCATAATTAATTGCCTTTTAATTGGGGGCTTGTTTGAATGGTTTGACGTGAGAGATGCGAATATTTAGTATTAATTTGAATTTGGTGTTAGGGATACAGAATTCCTAAATGTTTAATAAGACGGAAAGACCCTGGGATCTTTTTTTTTCGCTTGGGGCAAGTTTCATTATTTCAATGAAATTAGGATCTTAAGTATAGATTATTGGGTTAAGTTACCCCAGGGATAACAGTGTGATAATTAATAAGAGATCTTATCGAATTAATTGTTTGCCACCTCGATGTTGACTTAGGTTAGAATTTAGGTGTAGTAGCTTAGATTTATGGTCTGTTCGACCGTATTGACCTTCATGAGTTGAGTTAAGACCGGTGTGAGCCAGGTCGGTTCTTATCTATTGTAGAAGTTTATCAGTACGAAAGGATAGTAAGCTTTTTTATTGAACATGAGTTGTGTTAGTTTTGCAAAAGCTAAAGAGAATTAGTTTTATAATTCCATGTTTTAATTAGTTGTTTAACTGTGGCAAAAGGAAGTTTGTGTTTTATAAGCTGCATAAAATTATTTTATTTTTGATTTACTTTAGAATTATTTATTTTATTTAGCAGTTAGTATTTTGTTAAAATGAAGGTTTTAGAAGAATGAGACATTAGAAGGGGATAGGACACAGTGCCAGCATCTGCGGTTAATCTGTTTTCTTTGCTTTTATCTAGATTGTGTGTGTTTATTTATAATTAAAAATAGGTTAAATTTTTTTATTTAAATTTTAAATATACATTTTTTTATAAAATTTATGTTTGTGACAGGGATTAGATACCCCATTAATGTATTTTGTAATATTATCTTAGTTTAGTAACTAAAATGGTTTGGCAGTGAGTGATTCTTTTTAGGGGAAGGTGTAGTGTAAAGGATGTTCCGCCTATTAATTTACTTTTATTATGTTGGTGTATATCTGGTTTGATATTATTGTTGAATAGTATAATTTGTGTAGTGTTAGTTAAGCCAAGTCTATGTGCTGCTTATAAAAGTATTTATGCGTTACTTTGATAAAGTTTTAGTTGTAATACTATTATATATTTAGGACTTAAGAGTAATATCAAATTAGTTTGTTGATGTGAAATAAGTTTAACTCATGTACACACCGCCCGTCACCCTCGATTATTATTGAGGTAAGTCGTAACAAGGTAACTTTAAATGAATTTGAAGTTGGTTACTAGGATGATTTTCTAGTCTTAATGAAATTATCTTTATTGTATTATGATATAGTTTGTTATATAATTGCTGTGTGTGTGTTTATTTTGTGCTTTGTATATATAATGTTATGTTGAAAAGTATTTGTGGGTAGTGGTAGTGTTAAATTTGGTGGTGAAAAACAGGTTGTTGAATTAACTTGAACTGTAATACCTACTATGGTTGTTTTGGTGTTGTGTGCGTTGAAAGTTAAATTTATAACTAGAGATTTAGATTGTTATTCTAGGGAAACTATTAAGATTATAGGACATCAATGGTATTGAACTTATGAGTATTCTATAGGCAGGTATGATTCTTTTTTAACTAAGGATTGCTTTTTAGTAGATAAGCCTATGCGTATGATTTATGGTATTCCTTACCATTTAGTAGTGACATCAGCTGATGTCATTCATTCATTTTCAGTGCCATCTTTAAATATAAAGATGGATGCTATTCCTGGTCGATTAAATCATTTATTTTTTTGTCCTTCTCAACATGGGGCTTTTGTTGGATATTGTGCTGAATTATGTGGTGTTAACCATAGGATAATGCCTATAGTGATTGAGGTTGTAGATAATGTCAGATAGATGTTTGTGAGTTTGTTTTAGTATAATATATTATTTTAGCTTTTCGTGTTAAAGATAGTTTGTGTTTGACTAAACAAAAAGTGTAAATGTTGTTGGAGATTCTAGTTGCTTTTTATTTTTTTGTGTTGTTGATATTTTCGTTAAGTAGTCATTGTGTGTATTATTGTATTTTGCTAATTATTAAAGCTTTAATTTCGTGTTTAGTTTGTTACTTAATATACGGGTTTAGATGATATTCATTAATTTTTTGTTTGGTGTATGTGGGAGGTGTTTATATTTTATTTATTTTTGTGTCGGTTTTTAATCCTAATGATAGGTTCGCTGTTTATCATAAAATTTGTGAATCAAATGTTGTGTTTGGCTTTGTTTTAAGGTTATTATGTGCGTGTTTATTTTATGGATTGGTAAAAATTGAGTTTAGTAGATTTTTGTGTACTACAGTTGAAGGTAGATTTTATATCTGTTTGTGTTTGGCTTTAGTTTTTGGGTTTGTGGTTTTGAGTTTGTTGGTTAGGTGAAAGATGAAATTTTATCGTTAATAGTTAAGTGCTGT</ns2:sequence><ns2:name>MW718881_TAENIA_SOLIUM_MTDNA</ns2:name></ns2:Sequence><ns2:Sequence dsseqid="sq4" id="sq4"><ns2:sequence>TCTAGTTTAGCATATTTTAATGTGGGGGGTTGTAAACTCTTTGAAGGCTATGGCCAATTAGGAGAAGATACCGTAAAAAAATTTTTTTTTTTACGGTATCTTCTCCTAATGTATTGAAAAATTTAAAATGTAGAGATGCCAGAAGAATTTCATGGGGTTAATTTAGGATTAGTTTATGACTTTTATAGTCTCTCTATTAAATTTTTCAATACATTAGGAGAAGATACCGATTTTAGAGTTATCAGATTCATGACGGATACTTGATTTGAAATCAAGTTATTTGCTTTTGATAGCAACATGAGTTTATTAGTGTATTTGGTTATGTAGTATGTAGTTATGTCAGAATTTATATGAGTTAGTTTTAAGCATTAATTATGGAAGTTTTCCTGGCTACTTTATGTTATGGTGTTAATCAGCATATATTCGACTTATGTTACGGCCATAAGGTAGGTATTATATATACCGTATGTTTTATGTTTATTTCTTTGTTTGGTGTTAGTTTATGTATGTGTTTGTTGATATGATTTTGTTTTTTGTGTTGTATTAGTCTGTGTATCAAGTTTAAATTTTTGTCATTAGGTGGATATAAATGGGTGATAAAATTTGATTTTGATTTTGTTACTTTTGGTGTGGTTTTAATGTTGGTTATATGCTTTTTTTATGTATACTTTTATACGCATCATTATTTTATAGGTGATCTGGCTGGTTTTGAGTTGAATAAGATTATAGTTTTATTTGTGGTTGTTATGGGTATTTTAGTATCTACTGGTGACTTTTTGACAACTTTGATATTTTGGGAATATTTAGGTGTAGTGAGATTTTTTTTGATTTTGTTTTATGATAAATTTTTGAGGTTACGATCGTCTGTGGTTACTTTGGTTTCTTCTCGACTTGGTGATGTATGTTTGTTTATTTTAATAGGGTTAAGTTGTTTCATTTATAGTAAATATATGTTTTGTACGGTTATATTTTTTTTGATAATATTTACTAAGAGTGCTAGATTTCCCTTCATAAGTTGATTATTGGAAGCTATGCGTGCTCCCACGCCTGTTAGTTCATTGGTTCATTCATCTACTTTAGTTGCGGCTGGTATTTGGTTTTCTATGCGTTATGATTATGTGCAATATTTTAGAGAATCAATTTATTTTAGAGTATTGTTGATTCTGACTATTTTAATTACGGCCTTAAGAAGGTTATTTTTTGTAGATTTGAAGAAGATTATAGCTTTATCTACGTGTAAAAATATTGCATGATGTATTTTATATTTGATATATGGTGATTTAGTTCTCTCATTATTTCAATTATTAAGACATGGGGTATCTAAGTGTATTTTATTTATGTTGATAGGTGATGTGATGAGAGGTAGTGGTGGTTCTCAAGGTAGAAATTGTATTTATGGTACTAATCTATATGGTAAATGAAAATTATTTAGATCAATTTTAGTAGTTCTTGGTTTAGCAGGAGTACCCTTTATAGGTGTGTTTTTTACTAAGCATTTTTTATTATCAATGTTTGTTAAAGTTATTAATATAGTTGTTTGCTTGATAATTTGTTTATGCATGTTTATGTCTTATTTGTATTCTTTTCGCTTATGTGCTATTTTATTTAAAATTAAGAGTAGAATTAGATTGGGTGTTTTGTTTTTTTTTAAATCTGGTTTGATGGTGTTTTTTTGATTATTCATCAAATTTTATGTTTTTTTAATGTTGGATGAAACTGTGTATCTTAACAGATTTATCAGTTCTACTTTAATTGTCTTTCAATTATTGTCAATTTATTCACGTATTATATTTTATGATAGTAATTTGATGAGTAAATGGAGTAGTAGTTTGTTTGGGTGTGATAATTTAGTAGAGTTATGTTATACCAAGTTTTATCATATGTTGAAAAGTGTAAGGTTATTCTTTTTTCGCTGAGATAAGATTATGATTGAATTATTTACTGGTATAGGGTCATACAACGTAGGATATTTATCTATTTGGGTTTTATTAAAATTGTTGATGATTTGGTTTTGCTTGATTATCTATTTGTTAATTTGGTAAAAAAAAATAATGTTAATATATTATATGAATATATATATATACGGGGGCCCCCGTATATATATATACTATAATGGTAGGTGTACTACACCTACCATTATAGTATATATATTAAATGTACATAATGGTAGTAGTACATTTAATATATATACTATAATGGTTATACTGTTAGTATAAGTTATTATATTTCTTTTCCAAAGAGAAGATCTATTTTTTGTAGACTGTATATGTAAATGTCTATTATTCCTATTTTTAACGCTTCTTTTGTAGGGTTTTCTTTGGTTGGTTTATTTTTATGGAAGGTTAAATTGTTTTTTATATTTTTGATATGTGCTATTTTATCAATAGTAGTGTTTGTATTTGATGGGTTAGGTGGGACTCTTCATTATGAATCTGCATTTTGGTTGTTTGTTTTTAGAGAAGTTATGATTTTTGGTAGGTTTTTAACATGTTGTTTGTTTTTTGATTCTTGATCTTATGAAAAATTGTCTAGATCTTTGGAGATACCTTTTGTTGGGTGTTTTGTTTTATTAGGTTCTAGTGTTACTGTTACCGCATTTCATCATTTATTAGGTTGAAAGTATTGTGATTTTTTTTTGTTTTTGACTGTTGTCTTAGGGTTGAGTTTTGTAGTTTTGCAAATTTCTGAAATGGAAGATATAAGTGTTAATATATTTGATACAAGATTTCATGCTAGGAGATTTTGTACTGTTGGGTTACATTTTAGTCATGTCTTATTAGGTGTAGTTGGATTGAGTACAATTTTATTAATAGGAAGAAGTAAGTTTGGTGTTTATCGTTGTACTGTTTTAACATGGTATTGACATTTTGTGGATTATATATGGTTGCTTGTTTATACTATAGTTTATGTTTGTTAGTGTTGGATTACTAATAGGTTATGTAAACTAGTAGATTGTGGTTCTATTGAATACTTGTTAATTTTTGGTAGTATTAGTAAATTGGATGGTTAGGTTATTTCGACGTAATTTGATAGATTTGCCAATTAGTTATTCTCTTAATTATTATTGAAGTAGGGGATTTGTGCTTTCTGTTTTTATGATTATACAAATATTAACTGGTGTGGTATTGTCTTTTTTATATGTTGCAGATTATCTGTGTAGTTTTTTTACAGTTATGAGATTGTCAAAAGATTCTTTTTTTACTTGATGCCTGCGGTATTGGCATATGATAGGTGTTAAAGTGTTGTTTGGTTTACTTTTTGTTCATATGGCTCGTGCTTTGTATTATTCAAGTTATAAAAAGAAGGGTGTATGAAATGTAGGGTTTGTTTTATATTTATTAGTTATGGGTGAGGCTTTTACTGGATATATATTGCCTTGGCATCAAATGTCATATTGGGCTGCTACTGCTTTAACATCTATAGTTGATAGATTGCCTATTTTTGGTAATGTTGTTTATAAGTATGTAGTTGGTGGATTTTCTGTGTCAGGTATAACTTTGATTCGTGTGTTATCTGTGCATATTTGTTTGGGTTTTGTTATTTTAGGGTTAATGGTTATTCATATGTTTTATTTACATAAGGGTGGTAGAAGTAAACCTTTATTTTCGTTTAACTATTTAAGGGATGTAATTTATTTTCATTCTTATTTTACGGTTAAGGATTTTGTGTTGTTTATGATAGTTGCTATGTTTGTAGTTTTTTGATTATTTGTAAGACCTGATGCTTTAGTTGATATAGAGGCGTATTTAGAGGCTGATTCGTTGAGTACTCCTGTATCAATTAAGCCTGAGTGATATTTTTTATCATTTTATGCTATTTTACGTTGTATAGGGTCTAAGATTGGTGGTTTGGTGTTGATTGTAGCGTTTTTATTTTTTTTGTGAGTACCTACTAATAGTGGTTCGAGTGTATATAATGTATGGCGTCAGGTTAAATTTTGGTTGATTGTAAGTTTATTTTTTTCTTTAATTTATTTAGGTGGTTGTCATCCAGAATATCCTTATCTTTTTATATGTCAGTTATTTAGTGTAAGCATGGTTATGCTTATGTTTCTCTTTAAGATTTATTAATTAGTATATAAATAAAAATGGTTAGTTTATTTTTGGTCTTTTGTTTTGTAATAGGGGTTAGTTTTTTTTTGTCTATCGCTCGATTTTTGAATAGTTTAATAGTGTTGGAGAATTTTAATGTCTTAATTTTGATGTTCTGTTTGATTTTTTCTTCTTTTGATAGTCATATGATTTTTATGGCATTAATGGTTATTTCTACTGTGGAGATAATTGTGGGTTTAGTTGTGTTAACTCGGGTTTGAGAGTGTTCTTCTTCATTAGAATTAATAGGTTTTTAGTAGTTTTAGTATTTATATTTATATCATTATTATTTAGTTGTGGGGTTAAATGTATGAGTATGTCTAGTATGAAAGTTTTTAATGGAATGTTTATATTTGATTCTATTAGTTTTTATTTAATTATTTTGGTATTGTTGTTAGGTTTATATAGACAGATTATGTTTTATAACATGTTAGGTAATGTTGTTCGTGTATATTTATTTTTTAGGTTGGGTTTTACTATTTTAAGGTTTTGTGTGAATCATTGTGTTGTTTTTTGGTGCGTGTATGAGTTGTCGATGTTGCCTTTACTTTATTTGATCTTTAGAGAATCTCCTTATTCTGAGCGATTTTTGGCGGGTTGATATTTTTGTGGTTATCTTTTAAGTACTAGATTGCCATTGATTTTGATTTTATTATATTTATCTTTGGTTAAAGATTCTTTTTTATTTAGTGAGTGGAGTTATAATGATTGTGTTTCTTTAGTTGTTTATTATTTGTTGTCTTTTATCTTTTTTACTAAGGTGCCGTTAGTTCCTTTTCATACGTGATTGCCTATAGTGCATGCTGAAGCTATAAGTATAGTTTCAATATTTTTAAGGGGTTATATAATGAAGCTTGGATTATTGGGGGTTTATCGTTGTGCTGGTTTTATATTTAGTAGTAGTTTTTTGTGATATTTATTTTTGTCATGTATTATATCAATATTTTTTTTAATTACGTCATGTAATGAATTAGATGGGAAGCGTTGATTAGCATTTTTAAGTTTAGCTCATATAGTAGTTCCATTTTTAGGGTTTTATATTAGAGATTGGTCTAATATAAAATTTTCTTTTTTTTATTGTTTAGGTCATGGATTAAGTGCTGGTATAGTGTTTGGGTTGTTGTGATGTTTTTATGATGTTTCGCATACTCGTAAATGAATTTTATTGAAGTCAAGAATTAAAGGCATAAGTTTAATGAGAATTGTGGTTTTTAGGTTATTAAGATTATGTTCATTTCCTACTACTATTCAATTTTTTTGTGAGGTTAGGTTAGTTAGACAGAGGTTTGGATTGTTGATGTATTTATTATTTTGATGTTTTTATTTGTTTTTTGGTGGTCTTGTGCCGTTGATATTATGTGGACATTTGTTAATTCGTAGGGAATGTTATGAAGCTGTTGGTGCTTGTTATTATTCTCATTTTTATTTTTTGATTTTTCTTTGTTTGTGATGTTATTTTGGGATACTAGTTCTATAAGTGGTATTTAATGTAGTGTGAGTATATGCATTTTACATTTTGGTTGTAAAGGTGATTAGTAATCCGTTAAATTTCTCTTAGCTTAAAATTTAAAGCGTCAATTTGAAGCGTTGGAGATAATGTAATTAGAGAGACTGGTAAGTTAATTTAAACTGTGGGGTTCATGTCTCCATTATACACACTTTTGTGTCTGGTTGAATTTATTTATGTGTTTAATAATGTTAATGATTTTAGTTCTTTAATGATTTTGATAAATAAGTTTGTTTTAGGTGATGTTGTTTATTATTATTTTGGTGTTTTAGGTTGGGTTTTATTTTTGTTTTTATGCTATCGTTTACCTTATTGTTATAGTCCTTTTTTATTTGCTGTTATTTTAGTTAGTGTTGTGTTTAGGTGCTTTATTTCTTTTTTTTTAAGTCGTGTTTTTGATAAAGTGAATTTATTTTTTAGTTCGTTTATTCCTGTTGGTACTCCTATTTATATATGTCCATTAGTGTGTATTGCTGAGTTAATAAGTTATATTATTCGTCCAGTGGTGTTGATTTTGCGTCCTTTTATAAATATAAGCTTGGGTTGTTTTGGAGCTGTTGCATTGGGTAAATTAAGATTAATTAGAGGTTGGTGGTGTATAGTGGTATTTTTTTTATTTTTTTATGAAGTTTTTGTTGCTTTAGTTCATTGATTTATTGTGACTAGAATTTTGGCGTTTTCAGTTGATCATTAATAATGGGTATTGTTCGTTGGAGTTATTTAGATGTAGTTATTTTCTCTTTAATTTTTTCTATTTTTTTTTGTTTTTTGTGTTGTATGGTTGATAGTTTATTGGGGTTTTGAGTTTTTTTGGAGTTGTGTGGATTGTCGATTATACCTTCATTATTTTTTAATGTTAGGTCTATGTCTTATAAATTTTATAATTCTATTCTTTGTCATGTGATAATGTCTGGATTATCTTCTGTATTATTAGTTTCTGGATTATTAGTGACTGGGTTATATTACTTTGTTTATTTTGGGTTTGTGGTCAAGTTCGGATTATTTCCTTTTATGTTTTGGGTTTATCAAGTTTTTAGTATTGGTAAATGAGTTTTTATATATTTACTAAGTGTAGTGATGAAGTTTCCGGTTATATTTTTTTGTTTTTTATATGAGACAGGTAATTTAAAGATTGTATATATTGATTGTTTTTTTACTATTTTTTTGTGTTGTTTTTTTGTGTGGTTTTTTAGTTTTAGTTGGGAATATATTTGGTGTCATGTTTCTTTGACTTCTATTGCTACATTGGTTGTAGCGTGCTTTTGTAGGAGAATTGAAATATGTTTATTTATTTATTGTTATTATTTTATTTGGGCTAGATTGAGGATAGTTTACTTTGTAGTAATATCTAGTAGTAAAGATTTAAAGGGTTATCTATTTTGGGTGTTTTGTTTTTTATTATTAGTTACTCCTGTATCTTTTCCTTTATTTTATAAGTTGAGTGTTAGTGTTGGTATTTTATATTCATCTATTTATTTATTGTTAGTATGAAGAATATATAGGTTCTCTGAGCAGCTTTTTCTTTATAAGTTGGCTAGTGAATATTTTTACGTTAATGTATTTAAAAATTGAGTATAAAGGTTTAAGTTGTAGATGTGATGTAGTTTATTTAAAATACTTGTTTTACACTCAGGAGAACTCTTTATGCGGAGCTTTACTACATTTGGTTTGTTTTTGTAGAAACAAAATAGTTTAATTAAAAATATTGGGTTTGCGTCTCGAAGATGGATTGTAGTTTCTTTTGTTATAGATAGATAATGGTGTGTGGCTTTAGTTTAATGAAAATGGTGATTTGTCTAGTCATAGATGGTAGTTTAATAACCAAGTCGCTTATTTATGATTATTTTTGGGTTTATTAGTGGTTTAACAGGTTTGTTAGTTAGTTTATTGATTATAGCTTTTTTTATTTTGGGAGAGCGTAAGATTTTGGGTTATTCTCAGTTTCGTAAGGGTCCTAAAAAGGTTGGTATTATTGGGTTGCTTCAGAGATTTTCTGATTTGTTGAAGTTAATAGTTGAGTTTAAGAATTATGGTTTTCAAAGTCGTAGATGAGTTGGTTTATTTGGAGTTGTATTATTGGTTGGTTTAGTTATTTATTATTCGTTCGTGTATGGTGGTTATTATAGGTATAGTTTTAATTCATTGTCTCTATTATGGTTTTTGGTTATTACCAGATTTTGTAGTTATTCTATATTGTGTACAGGTTGGGGTAGTTATAAAAGTTATTCGTTTTTAAGTTCAATTCGTTGTGCTTTTGGATCTATAAGGTTTGAGGCTTGTTTTATGTGTATTATTGTATTTTCTGCATTGTGTTATTGTAGATATAGTTTGGTGGATTTTTTTTTAAGTGATTGGTTGTCAGTTGTGATTTTTCCTTGTTTGTTATTTTTGTATATAATATGTATTTTATGTGAAACTAATCGTACTTCATTTGATTATGGTGAAGCTGAAAGTGAGTTAGTTAGTGGTTTTAAAGTGGAGTATAGTGGTATATATTTTACATGTTTATTTGCATGTGAGTATATAATTATATTTATTTTTTCATGATTAGGGATGATTTTAATGTTTGGTGGTGGGTTTATTGGTAGTATATTTTTATTGTTTTGCTTGTTTTTTTTTATGTGGGCTCGAGCTACATTACCGCGTGTTCGTTATGATTATTTTGTGAAATTTTTTTGAGAGGTATGTTTATGTTTGTTAATTTTTAGATTTTTTGTTATTGTTAATTGTCTATATAGATTATTTTAAATCGTGATGCTGTTAACTTCAGGAAATGGTTAGATACCATTATAGTCGTGAGTGTTGTAGTGTTTCTGATCTTAGTTTAATTTTAGAATGAAGGTTTTGGGGATCTTTGGTCTCAATTTGAGAGATTTGGTGTTAATAGGGCTGCATTAGCAGGTCACTTTGATATAGTGAATTGTGAATTTAATATATTCCGTTAATATTAAGTGTGTTTGTTTATCTATATATTCTAAATGTAAAGAGGCTGAATTCTTACTTCAGTAATGTGAGTTTCACTATAGGTTAATGATTTTATTATTTTTTAGTAGTATTTTGTTTTTTGGGTTATGTTTTATAATTTATTTTTTTTGTTCTGGTCTATTAAAAAAGATTGTGAATGTTGGTTGTGAGTGAGGTAGTTCTTATGAGTGTGGATTTTTTTCTAGTGTGTTAAATTTGAATTGTTTTAGTTTTACTTATTTTTTTTTGTTGATTATATTTGTAATATTTGATCTTGAAATTTCTTTACTCTTGAATATGCCTACACAGGGTTTGTTATTTTTTAACTTTGGTTATTATTATTTATTTTTAGTTTTTTTGTTGGTTGGTTTTGTGTTTGAGTTATTTAGTGGTTATGTACGTTGATTATACTAATTTAGAGGAAATTGTGAAGTTACTGCTAATAACTTTGTGTCAATTTGGTTTGACTTTCTCTTTATGATAAGATTAAGTTAGGTTAGACTGAATGTTTTCAAAACATTAAGTGACTTTATGTTAGGTCATCTTATGTAAAATGAGTGTTAAATTTTTATTAAGTTGAATATTTACTTTAGATCATAAGCGGGTTGGTATGATTTATACTTTGTTGGGTTTGTGGTCAGGTTTTGTAGGTTTAAGATTTAGTTTATTAATTCGTGTTAATTTTTTAGAGCCTTATTATAATGTGATTTCTTTGGATTGTTATAATTTTTTGATTACTAATCATGGAATAATAATGATTTTCTTTTTTTTAATGCCTATTTTAATAGGTGGTTTCGGCAAATATTTAATTCCTTTGGTTGGTGGGTTATCTGATTTGAATTTACCCCGTTTAAATGCTTTAAGTGCATGGTTATTGATTCCTTCGATGGCTTTTCTTTTGGTTAGTATGTGTTTGGGTGCTGGTATAGGGTGGACTTTTTATCCGCCTTTGTCGTCATCATTATTTTCAAGTAGTAATGGTGTGGATTTCTTGATGTTTTCGTTGCATTTGGCGGGTGCGTCTAGAATTTTTAGTTCTATTAATTTTATTTGTACTTTGTATAGAATATTTATGACTAATATATTTTCTCGTACTTCTATAATATTGTGGGCTTATTTATTTACGTCTATTTTATTATTAGTTACTCTTCCTGTATTAGCAGCTGCTATCACTATGCTTTTATTTGACCGTAAATTTAGTTCTGCGTTTTTTGATCCATTGGGTGGTGGTGATCCTGTTTTATTTCAACATATGTTTTGATTTTTTGGTCATCCAGAGGTTTATGTTTTAGTTATTCCTGGTTTTGGTATGATTAGTCATATATGTTTAAGAATAAGTATGTGTCCAGATGCTTTTGGTTTTTATGGTTTGTTGTTTGCTATGTTTTCAATAGTGTGTTTGGGGAGAAGTGTGTGGGGTCATCATATGTTTACGGTTGGGTTAGATGTTAAGACTGCTGTGTTTTTTAGTTCGGTTACTATGATAATAGGAGTACCAACAGGAATAAAGGTTTTTACTTGACTTTATATGCTTTTAAATTCTCGTGTAAATAAGAGTGATCCTATATTGTGGTGAATAGTTTCTTTTATAGTGTTGTTTACTTTTGGTGGTGTGACTGGTATTGTGTTGTCTGCTTGCGTATTGGATAAAGTTTTGCATGATACTTGATTTGTTGTTGCTCATTTTCATTATGTTATGTCATTAGGGTCTTATATAAGAATAATAATTATGTTTATTTGATGGTGGCCTTTAATTACTGGTTTGAGATTAAATAAGTGTTTACTTCAGTGTCAATGTATAATATCTAAAATTGGATTTAATTTATGTTTTTTTCCTATGCATTATTTTGGACTGTGTGGATTGCCTCGTCGTGTTTGTATTTATGAATGTGCTTATAATTGGGTTAAAATTGTGTGTACTGTGGGTTCTTTTATTTCTGCTTTTAGTGGGTGTTTTTTTATTTTTATACTTTGAGAATCAATGGTTAGTCGTAATGAGGTTTTAGGTTCATATGGTTCGTCTAGTTGTTATGTGGATTTTTTTATGAGTCCTGTGGCTTCTCATAATGATTATTTTTGTTATCCATATAGTGTGGATTATACTTATGGTGTATATTATATGCGTTGGGTGGATGATTGTACATATGTGCCTGCCCGTGGTTTTTTAGTTTAATTTAAAATATAGATTTTGTAAATCTATGATGGTTTATATCATTAACCTTTGTTGGTTGATAAACTGTTAGGGTTTAGTGTTTAGGTTTATTTGCCTTTTGCATCATGCTTAGTGGATTCTTGTAAAGTATTTTTAAAATCGAATAATTTAGATCTTAATACTAGCTGTTTAGAATATATTTTGTATTAGGTAAATTCAGGTAAATTGGTTTTATGATGTGATAAGTTATTCGTTAAATTTTATTTCTATTTAGTTGTCTAGATGTTTTATGTTACATGATAAGTTAAAAGATTTATCATGATATTATACTATTGATGAAATTTTATTAAGATTAGGTTAGAGGTACCTATTTTTTGTAAGTTTGTTATAAGAGATGGTTGTTAGGTTTGTAGTTAGATTGTGTGGCAACTTGGGTTAATATGTAGTGTATTATTTATCGTTAAATAAGTAATTAAATTATACTAATTATTTCTCAGGGTCTTTCCGTCTGTTTATTAAAAACATTTCTAGTTTGAATATTAACTAGTAGTGCCTGCCCAGTGTTGGTTTAGTAAATAAATGGCCGCAGTATATTGACTGTGCAAAGGTAGCATAATTAATTGCCTTTTAATTGAGGGCTTGTTTGAATGGTTTGACGTGAGAGATGTGAATATTTGGTATTATTATGAATTTGATGTTGGGAATACAGAATTTCCATAGTTTAATAAGACGGAAAGACCCTGGGATCTTCTTTTTTTGCTTGGGGCAAGTTTTAGTGTTTTACTATAATTAAGACCCTAGGGATAGTTTAGTGGATTAAGTTACCCCAGGGATAACAGTGTGATAATTAATAAGAGATCTTATCGAATTAATTGTTTGCCACCTCGATGTTGACTTAGATTAAAGCTTGGGTGCAGTAGTCTGAGTTTTTGGTCTGTTCGACCTTGTTTATCTTCATGAGTTGAGTTAAGACCGGCGTGAGCCAGGTCGGTTCTTATCTATTGTAGAAGTTTATCAGTACGAAAGGATAGTAAGCTTTTTTATTAAACATGAATTGTGTTAGCTTTGCAAAAGCTAAAGAGAATTGTTTTAATAATTCCATGTTTTATATTAGTTGTTTAACTGTGGCAAAAGAAAGTTTGTGTTTCATTAACTGCATAAAATTAGTTTATTTTTAAGTATGATTTAGTGTTATTTATTTTATTTAGCAGTTAGTTTTTTGTTAAAACTAGAGTTTTAAAAGGGTGAAACATTAGAAGGGGATAGGACACAGTGCCAGCATCTGCGGTTAATCTGTTTTCTTTGTTTTTGTGTAGATTGTGTGTGTTTATTTATCTTTAAAAATAGGTTAAATTTTTTTATTTAAGTTTTAAGTATTCATTTTTATATAAAATTTATATTTGTGACAGGGATTAGATACCCCATTAACGTATTTTGTAATATTATCTTAGTTAGTAACTAAAATGGTTTGGCAGTGAGTGATTCTTTTTAGGGGAAGGTGTGGTGTAAAGGATGTTCCGCCTATTAATTTACTTTTATTATGTTGGTGTATATCTGGTTTAATATTATCGTTGAGTGATGTATAAGTTTGTGTAGGTTTTAGTTAAGCTAAGTCTATGTGCTGCTTATAAAAGTATACATGCGTTACATTGATAAAGTTTTAGTTGTAAGTGCTATTATATTCAGGACTTAAAAGTAACGTTAAATTAGTTTGTTAATGTGAAGTAAGTTTAGCTCATGTACACACCGCCCGTCACCCTCGATTTATATTGAGGTAAGTCGTAACAAGGTAACTTTAAATGAATTTGAAGTTGGTTACTAAGTGGAATTGCTTAGTTTTAATGAAACTATCTTTATTATATTATGATATAGTTTGTTATATAATTGCTGTGTGTGTGTTTATTTTGTGTTTTGTATATGTGATGTTATGTTGGAAAATGTTAGGTGGTGGTAGAGTTAAATTTGGTGGTGAGAAACAGGTTATTGAGTTAATTTGGACCATGATTCCTACTATGGTTGTTTTGATTTTATGTGCATTGAAAGTGAAATTTATAACTAGTGATTTAGATTGTTATTCTAGTGAGACTATTAAGATTATAGGACATCAATGATATTGAACTTATGAGTATTCGAAAGGTAGATATGATTCTTTTGCAACTAAGGATTGTTTTTTGGTGGATAAGCCTATGCGTATGGTTTATGGTACTCCTTACCATTTAGTTGTGACATCAGTTGATGTTATTCATTCGTTTTCTGTTCCATCTTTAAATTTAAAGATGGATGCTATACCTGGTCGGTTGAATCATTTATTTTTTTGTCCTTCTCAACATGGAGCTTTTATTGGATATTGTGCTGAGTTGTGTGGTGTTAACCACGGTGTAATGCCTATAATGATTGAAGTTGTTGATGTTTCATAGGTTTTGTTTTAGTATAATGTATTATTTTAGCTTTTCGTGTTAAGGATAGTTTGTGTATGACTAAACAAAAGTGGTACTAGAGGCTTTAGTTACTTCTTATTTTTTTGTGTTATTATTATTTTCGCTGAGGAGTCATTGTGTTTATTATTGTGTATTATTAGTTGTTAAAGCTTTGATTTCGTGTTTAATTTGTTATTTGGTGTATGGTTTTAGGTGATATTCATTGGTTTTTTGTTTGGTGTATGTGGGTGGAGTTTATATATTGTTTATCTTTGTGTCGGTTTTTAAACCTAATGATAGGTTTCCTATTTATCATAAGGTTGGTGAGTCTAATGTTGTTTTATGTTTTGTAGTAGGGTTGTTGTGTGTGTGTTTATTTTGTGGTTTAGTAAAAGTTGAATTTAGTAGATTTTTGTGTACGGTTGTTGAAGGTAGATTTTATGTGTGTTTATGTTTAACTTTGATATTTGGATTTATAGTTATGAGATTGTTGGTTAGTTGGAAGACGAAATTTTATCGTTAAATTTTGTATGGATCTG</ns2:sequence><ns2:name>NC_009938.1_TAENIA_SAGINATA_MTDNA</ns2:name></ns2:Sequence><ns2:Sequence dsseqid="sq6" id="sq6"><ns2:sequence>TCTAGTTTAGCATATTTTAATGTGGAGGGTTGTAAACTCTTTGAAGGCTATAGCCAATTAGGAGAAGATACCGTTAAAAAAAATTTTTTTTTTTACGGTATCTTCTTCTCCTAATGTATTGAAAAATTCAAAATGTAGAGATGCCAGAAAAATTTAATGGGGTTAGTTTAGGATTAATTTAGGACTTTTAAAGTCTCTCTATTAATTTTTCAATACATTAGGAGAAGATACCGTATTTTAGAGATTTTGGACTTATGATATTTGATTTGAAATCAAGTTAATTGCTTTTGATGATAGCAACGTGAGTTTGTTCACGTATTTAATTGTGTAGTTATGTCAGAATTTATATGAGTTAGTTTTAAGCATTAATTATGGAAGTTTTCCTAGCTACTTTATGTTATAGTGTTAGTGTTAATTAACATATATTCGACTTATGTTACGGCCATAAGGTAGGTATTATATGTACCGTATGTTTATGTTTATCTCTTTGTTTTGTATAGGTTTATGTATGTGTTTGTTGATATGATTTTGTGTTTTTGTACTGTGCGAGTATAGTGTTAAGTTTAAATTCTTGTCATTAGGTGGGTATAAATGGGTGATAAAATTTGATTTTGATTTTGTTACTTTTAGTGTGGTTCTAATGTTACTTATATGCTTTTCTTATGTATACTTTTATACACATCATTATTTTATGGGTGATTTGGCTGGTTTTAAGTTGAATAAGATTATAATTTTATTTGTCGGTGTTATGGGTATTTTAGTGTCTACTGGTGACTTCTTGACAACTTTGGTATTTTGGGAATATTTAGGTGTAGTAAGATTTTTTTTGATTTTGTTTTATGATAAATTTTTGAGGTTGCGATCGTCTGTAGTTACTTTGGTTTCTTCTCGATTTGGTGATGTATGTTTGTTTCTTTTAATAGGGTTGAGTTGTTTTATCAATAGTAAATATATGTTTTGTATGATTATATTTTTTTTAATAATATTTACCAAGAGTGCTAGGTTTCCTTTTATAAGTTGGCTGTTAGAGGCTATGCGTGCTCCCACGCCCGTTAGTTCATTGGTTCATTCGTCTACTTTAGTTGCGGCTGGTATTTGATTTTCTATGCGTTATGATTATGTACAATATTTTAGAGAATCAATTTATTTTAGAGTATTGTTAATTCTGACTATTTTAATTACGGCTTTGAGAAGGTTATTTTTTGTAGACTTGAAGAAGATTATAGCTTTATCTACATGTAAAAATATTGCATGATGTATTTTATACTTGATATATGGTGATTTAGCTCTTTCATTATTTCAATTATTGAGACATGGGGTATCTAAGTGTATTTTATTCATGTTGGTAGGTGATGTAATGAAAGGTAGTGGTGGTTCTCAAGGTAGAAATTGTGTTTATGGTACTAGTTTATATGGTAATTGAAAATTATTTAAATCAATTTTAGTAGTTCTTGGTTTGGCAGGAGTACCTTTTATAGGTGTGTTTTTTACTAAGCATTTTTTATTATCAATGTTTGTTAAAGTTGTTAACATAGTTGTTTGCTCGATAGTTTGTTTGTGCATGTTTATGTCTTATTTGTATTCTTTTCGTTTATGTGCTATTTTATTCAAAATTAAGAGTAGAATCAGATTAGGCGTTTTATTTTTTTTTAAATCTGGTTTGATGGTATTCTTTTGATTATTTATTAAATTTTACGTTTTTTTAATGTTAGATGAAACTGTGTATCTTAATAGGTTTATCAGTTTCGCTTTAATTGTTTTTCAATTACTGTCAATTTATTCACATATTATGTTTTATGATAGTAATTTAATAAGTAAATGGAGTAGTAGTTTGTTTGGATGTGATAATTTGGTAGAATTATGTTATACCAAGTTTTATCGTATGTTAAAAAGTGTAAGGTTATTCTTTTTTCGCTGGGATAAGATTGTGATTGAATTGTTCACTGGTATAGGGTCATACAATGTAGGATATTTGTTTATTTGAGTTTTATTAAAATTGTTAATGATTTGGTTTTGCTTAATTATCTATTTGTTAATTTGGTAAAAAAAAAATAATGTTAATATATTATATGAATATATATAATATACGGGGGCCCCCGTATATATATATATATGTATATATACAATAATGGTAGGGTAACTACCATTATTGTATATATACATATATATATATGTTAAGTGTATATAGGGGTAATACACTTAACATATATATATATGTATATACTGTTAGTATAAGTTATTATATTTCTTTTCCAAAGAGAAGATATATTTTTTGTACACTGTATATGTAAATGTCTATTATTCCTATTTTTAATGCTTGTTTTGTTGGGTTTTTTTTAGTTGGTTTATTTTTATGGAAGGTTAATTTGTTTCTGATATTTTTAATATGGGCTATCTTATCAATAGTAATGTTTATATTTGATGGGTTGGGTGAGACTCTTCATTATGAATCTGCATTTTGGTTGTTTGTCTTTAGGGAAGTTATGATTTTTGGTAGATTTTTAACATGTTGTTTGTTTTTTGATTCTTGATCTTATGAAAGATTGTCTAGATCTTTAGAGATACCTTTTGTTGGGTGTTTTGTTTTATTAGGTTCTAGTGTTACTGTTACTGCGTTTCATCATTTATTAGGTTGAAAGTATTGTGATTTTTTTTTGTTTTTGACTGTTGTTTTAGGGTTGAGTTTTGTAGTTTTGCAGATTTCTGAAATGGAGGATATAAGTGTTAATATATTTGATGCAAGATTTTATGCTAGAAGATTTTGTACTGTTGGGTTACATTTTAGTCATGTTTTATTAGGTGTAGTTGGATTGAGTACGATTTTATTAATAGGGAGAAGTAAGTTTGGTGTTTATCGTTGTACTGTTTTAACATGGTATTGGCATTTTGTAGATTATATATGGTTGCTTGTCTATACTATAGTTTATGTTTGTTAGTGTTGGGTTACTAATAGGTTATGTAAACTAGTAGATTGTGGTTCTATTGAATACTTGTTAATTTTTGGTAGTATTAGTAAATTGGATGATTAGATTATTTCGACGTAATTTGATAGATTTGCCAATTAGTTATTCTCTTAATTATTATTGAAGTAGGGGATTTGTACTTTCTGCTTTTATGGTTATACAGATATTAACTGGTGTGGTATTGTCTTTTTTATATGTTGCAGATTATCTGTGTAGTTTTTTTATAGTTATGAGATTATCAAAAGATTCTTTTTTTACTTGATGTCTGCGGTATTGGCATATGGTAGGTGTTAAAGTGTTGTTTGGTTTACTTTTTGTTCATATGGCTCGTGCTTTGTATTATTCAAGTTATAAAAAGAAGGGTGTATGAAATGTAGGGTTTGTTTTGTATTTATTAGTTATGGGTGAGGCTTTTACTGGATATATATTACCTTGACATCAAATGTCATATTGGGCTGCTACTGTCTTGACATCTATAGTTGATAGATTGCCTATTTTTGGCAATGTTGTTTATAAGTATGTAGTTGGTGGATTTTCTGTATCAGGTATAACTTTGATTCGTGTGCTATCTGTGCATATTTGTTTGGGTTTTGTTATTTTGGGATTAATGGTTATTCATATGTTTTATTTACATAAAAGTGGTAGAAGTAAACCTTTATTTTCATTTAATTATTTAAGAGATGTGATTTATTTTCATTCTTATTTTACGGTTAAGGATTTTGTGTTGTTTATGATAGTTGTTATGTTTGTAGTTTTTTGATTATTTGTAAGACCTGATGCTTTGGTTGATATTGAGGCATATTTAGAGGCTGATTCGTTGAATACTCCTGTTTCAATTAAGCCTGAGTGATATTTTTTATCATTTTACGCTATTTTACGTTGTATAGGGTCTAAGATTGGTGGTTTGGTGTTAATTGTAGCGTTTTTATTTTTTTTGTGAGTACCTACAAATAGTGGTTCGAGTGTATATAATGTATGGCGTCAGGTTAAATTTTGATTGATTGTAAGTTTATTTTTTTCTTTAATTTATTTGGGTGGTTGCCATCCAGAGTATCCTTATCTTTTTGTATGTCAGTTATTTAGTATAAGTATGGTTATGCTTATGTTTCTTTTTAAGATTTATTAATTAGTAGTATATGTAGATAAAAATGGTTAGCTTATTTTTAGTTTTTTGTTCTGTAATAGGGGTTAGTTTTTTTTTGTCCATTACTCGATTTTTGAATAGTTTGATAGTGTTGGAAAATTTTAATGTCTTAATTTTGATGTTCTGTTTGATTTTTTCTTCTTTCGATAGTCATATGATTTTCATGGCGTTAATGGTTATTTCTACTGTAGAGATAATTGTGGGTTTAGTTGTGTTGACTCGGGTTTGAGAATGTTCTTCTTCATTAGAATTAATAGGTTTTTAGTAGTTTTAGTATTTATATCTATATCATTATTATTTAGTTGTGGTGTTAAATGTGTGACTATGTTTAGTATGAAAGTTTTTAACGGAATGTTTATATTTGATTCTATTAGTTTTTATTTAATTATTTTGGTATTGTTATTGGGTTTGTATAGACAGATTATGTTTTATAATATATTAGGTGATGTTGTTCGTGTATATTTATTTTTTAGGTTGGGTTTTACTGTTTTGAGGTTTTGTGTGAACCATTGTGTTGTTTTTTGGTGTGTATATGAGTTGTCTATGTTGCCTTTGCTTTATTTGATTTTTAGAGAGTCTCCTTATTCTGAGCGATTCTTGGCGGGTTGATATTTTTGTGGTTATCTTTTAAGTACTAGATTGCCATTAATTTTGATTTTATTATATTTGTCTTTAGTTAAAGATTCTTTTTTATTTAGTGAGTGGAGTTACAATGGTTGTGTTTCTTTAGTTGTTTATTATTTGTTGTCTTTTATTTTCTTTACTAAGGTGCCGTTAGTTCCTTTTCATACGTGATTACCTATAGTACATGCTGAAGCTATAAGTATAGTTTCAATATTTTTGAGAGGTTATATAATGAAGCTTGGATTATTAGGGGTTTATCGTTGTGCTAGTTTTATATTTAGTGGTAGCTTTTTGTGATACTTATTTTTGTCTTGTATTGTATCCATATTTTTTTTGATTACGTCATGTAGTGAGTTGGATGGGAAGCGTTGATTGGCATTTTTAAGTTTAGCTCATATAGTGGTTCCGTTTTTAGGATTTTATATTAGAGATTGGTCTAATATAAAATTTTCTTTTTTTTATTGTTTAGGTCATGGATTAAGTGCTGGTATAGTGTTTGGATTATTGTGGTGTTTTTATGATGTTTCACATACTCGTAAATGAATTTTATTGAAGTCAAGAATTAAAGGTATAAGTTTAATGAGAATTGTGGTTTTTAGATTATTAAGATTATGTTCGTTTCCTACTACTATTCAATTTTTTTGTGAAGTAGGATTAGTTAGACAGAGGTTTGGATTGTTTATGTATTTATTATTTTGATGTTTTTATTTGTTTTTTGGTGGTCTTGTGCCGTTGATATTATGTGGACATTTGTTGATTCGTAGGGAATGTTATGAAGCTGTTGGTGCTTATTATTATTCTCATTTTTATTTTTTGGTTTTTCTTTGTCTGTGATGTTATTTTGGGATATTAATTTTATAGATGGTATTTAATGTAGTGTGTGTGTATGCATTTTACATTTTGGTTGTAAAGGTGATTAGTAATCCGTTAAATTTCTCTTAGCTTAAAATTTAAAGCGTCAATTTGAAGCGTTGGAGATAGATGTAATTAGAGGGACTGGTAAGTTAATTTAAACTGTGGGGCTCATGTCTCCATTATACACATTTTTGTGTCTGGTTGAATTTAGTATGTTTAATAATGTTAATGATTTTAGTTCTTTAATGATTTTGATAAATAAGTTTGTTTTAGGCGATGTTGTTTATTATTATTTTGGTGTTTTAGGTTGGGTTTTATTTTTGTTTTTATGCTATCGTTTACCTTATTGTTATAGTCCTTTTTTATTTGCTGTTATTTTAGTTAGTGTTGTATTTAGATGTTTTGTTTCTTTTTTTTTAAATCGTATTTGTGATAAAGTAAATTTATTTTTTAGTTCATTTATTCCCATTGGTACTCCCATTTATATATGTCCATTAGTGTGTATCGCTGAGTTAATAAGTTATGTTGTTCGTCCAGTAGTGTTGATTTTGCGTCCATTTATAAATATAAGTTTGGGTTGTTTTGGAGCGGTTGCATTGGGTAAATTAAGGTTAATTAGGAGTTGGTGATGTATAGTGGTATTTTTTTTATTTTTTTATGAAGTTTTTGTTGCTTTAGTTCATTGATTTATTGTGACTAGAATTTTGGTGTTTTCAGTTGATCATTAATAATGGGGATTGTTCGTTGAGGTTATTTAGATGTAGTTATTTTCTCTTTAATTTTTTCCATTTTTTTTTGTATTTTGTGTTGTATGGTTGATAGTTTATTAGGGTTTTGAGTTTTTTTAGAGTTGTGTGGATTGTCAATTATACCTTCACTATTTTTTAATGTTAGATTTATGTCTTATAAATTTTATAATTCTATTCTTTGCTATGTGATAATGTCTGGGTTATCTTCTGTATTATTAGTTTCTGGGCTATTAGTAATCGGGTTATATTATTTTGTTTATTTTGGGTTTGTAGTTAAGTTTGGATTGTTTCCTTTTATGTTTTGGGTTTATCGAGTTTTTAGTATTGGTAGATGAGTTTTTATATATTTATTAAGTATAGTAATGAAGTTTCCAGTTATATTTTTTTGTTTTTTGTATGAGACAAGTAATTTAAAGATTGTATATATTGATTGTTTTTTTACTATTTTTTTATGTTGTTTTTTGGTATGGTTTTTTAGTTTTAGTTGGGAATATATTTGATGTCATATTTCTTTGACTTCTGTCGCTACATTGGTTGTAGCGTGCTTTTGTAGAAGGATTGAAGTATGTTTGTTTATTTATTGTTATTATTTTATTTGGGCTAGGTTAAGAATAGTTTATTTTGTGGTGATATCTAGTAGTAGAGATTTGAAGGGTTATCTATTTTGGGTGTTTTGTTTTTTGTTATTAGTTACTCCTGTGTCTTTTCCTCTATTTTATAAGTTGAGTGTTAGTGTTGGTATTTTATATTCATCTATTTATTTATTGTTGGTATGAAGAATATATAGGTTTTCTGAGCAGCTTTTTCTTTATAAGTTGGCTAGTGAATATTTTTATGTTAATGTATTTAAAAATTGAGTATAAGGGTTTAAGTTATAAATGTGATGTAGTTTATTTAAAATACTTGTTTTACACTCAGGAGAACTCTTTATGTGGAGCTTTACTATGTGTTCGTTTTTTGTATAAACAAAATAGTTTAATTAAAAATATTGGGTTTGCGTCTCGAAGATGGGTTGTAATTTCTTTTGTTATAAGTATATAACGGTGGTGTGGCTTTAGTTTAATGAAAATGATGATTTGTCTAGTCATAGATGGTAGTTTAGTAATCAAGTCGCTTGTATATGATTATTTTTGGGTTTGTCAGTGGTTTGACAGGTTTGTTAGTTAGCTTGTTGATTATAGCTTTTTTTATTTTGGGAGAGCGTAAGATTTTGGGTTATTCTCAGTTTCGTAAGGGTCCTAAAAAGGTTGGTATTATTGGGTTGCTTCAGAGATTTTCTGATTTGTTAAAGTTGATAGTTAAGTTTAAGAATTATGGTTTTCAAAGTCGTAGATGAGTTGGTTTATTTGGAGTTGTATTGTTGGTTGGTTTAGTTATTTATTATTCGTTTGTGTATGGTGGTTATTATAGATATAGTTTTAATTCACTGTCTCTATTATGATTTTTGGTTATTACTAGGTTTTGTAGTTACTCCATACTATGTACAGGTTGGGGTAGTTATAAAAGTTATTCGTTTTTAAGTTCAATTCGTTGTGCTTTTGGATCTATAAGGTTTGAGGCTTGTTTTATGTGTATTATTATATTTTCTGCGTTGTGTTATTGTAGATATAGTTTGGTGGATTTTTTTTTAAGTGGTTGGTTGTCAGTTGTGATTTTTCCTTGTTTGTTGATTTTATATATAATATGTATTTTATGTGAAACTAATCGTACTCCGTTTGATTATGGGGAAGCTGAAAGTGAGTTAGTTAGTGGGTTTAAAGTTGAGTATAGTGGTATATATTTTACATGTTTATTTGCATGTGAGTATATAATTATATTTATTTTTTCATGGTTAGGGATGATTTTGATGTTTGGTGGTGGGTTTATCGGTAGTATATTTTTATCATTTTGTTTGTTTTTTTTTATGTGGGCTCGAGCTACATTACCGCGTATTCGTTATGATTATTTTGTGAAATTTTTTTGGGAAGTATGTTTATGTTTGTTGATTTTTAGATTTTTCATTATTGTTAATTGTCTATATAGATTATTTTAAATCGTGATGCTGTTAACTTCAGGAAATGGTTAGGTACCATTATAGTCGTGTGTGGTGGTTATGGTGTTTCTAATCTTAGTTTAATTTTAGAATAAAGGTTTTGGGGATCTTTGGTCTCAATTTGAGAGATTTGGTGTTAATAGGGCTGCATTAGCAGGTCACTTTGATATAGTGAATTGTGAATTTGATATATTCCGTTAATATTAAGTGTGTTGTTATATCTATATATTCTAAGTATAAAGAGGCTGAATTCTTACTTCAGTAATGTGAATTTCACTATAGGTTAATGATTTTATTGTTTTTTAGTAGTATTTTGTTTTTTGGGTTGTGTTTTATAATTTATTTTTTTTGTTCTGGTTTGTTGAAAAAGATTGTGGATGTTGGTTGTGAGTGAGGTAGTTCTTATGAGTGTGGATTTTTTTCTAGTGTGTTAAATTTGAATTGTTTTAGTTTTACTTATTTTTTTTTGTTGATTATGTTTGTTATATTTGATCTTGAAATTTCTTTACTTTTGAATATGCCTAGTCAAGGTTTGTTATTTTTTAACTTTGGTTACTATTATTTATTTTTAGTTTTTTTGTTGATTGGTTATGTGTTTGAGTTATTTAGTGGTTATGTGTGTTGGTTATATTAGTTTAGAGGAAATTGTGAAGTTACTGCTAATAATTTCGTGTCAATTTGGTTTGACTTTCTCTTTATGATAAGATTAAGTTAGGTTAGACTAAATGTTTTCAAAACATTAAGTGACTTTATATAAGGTCATCTTATGTAAAATGAGTGTTAAATTTTTGTTAAGTTGAATATTTACTTTAGATCATAAGCGGGTTGGTGTGATTTATACTTTATTGGGTTTGTGGTCAGGTTTTGTAGGTTTAAGATTTAGTTTATTAATTCGTGTTAATTTTTTAGAGCCTTATTATAATGTTATTTCTTTGGATTGTTATAATTTTTTGATGACTACCCATGGAATAATAATGATTTTCTTTTTTTTGATGCCCATTTTGATAGGTGGTTTTGGTAAATATTTAATTCCTTTGGTTGGTGGGTTATCTGATTTAAACTTGCCTCGTTTAAATGCTTTAAGTGCGTGGTTGTTGATTCCTTCAATAGTTTTTCTTTTAGTTAGTATGTGTTTGGGTGCTGGTATAGGGTGAACTTTTTATCCGCCTTTGTCGTCGTCATTATTTTCAAGTAGTAACGGTGTGGATTTTTTGATGTTCTCGTTGCATTTAGCGGGTGCGTCTAGAATTTTTAGTTCTATTAATTTTATTTGTACTTTATATAGAATATTTATGACTAATATATTTTCTCGTACTTCTATAATATTATGGGCTTATTTATTTACGTCAATCTTATTGTTAGTTACTCTTCCTGTGTTAGCAGCTGCTATTACTATGCTTTTATTTGATCGTAAATTTAGTTCTGCGTTTTTTGATCCGTTAGGTGGTGGTGATCCTGTTTTATTTCAACATATGTTTTGATTTTTTGGTCATCCGGAGGTTTATGTTTTAATTATTCCTGGTTTTGGTATGATTAGTCATATATGTTTAAGAATAAGTATGTGTCCGGATGCTTTTGGTTTTTATGGTTTGTTATTTGCTATGTTTTCAATAGTATGTTTGGGGAGAAGTGTGTGGGGTCATGATATGTTTACGGTTGGATTAGTTGTTAAGACTACTGTGTTTTTTAGTTCGGTTACTATGATAATAGGAGTACCAACAGGAATAAAGGTTTTTACTTGACTTTATATGCTTTTAAATTCTCGTGTAAATAAGAGGGATCCTATATTGTGGTGGATAGTTTCTTTTATAGTGTTGTTTACCTTTGGTGGTGTGACTGGTATTGTGTTGTCTGCTTGTGTATTGGATAAAGTTTTGCATGATACTTGATTTGTTGTTGCCCATTTTCATTATGTTATGTCGTTAGGGTCTTATATAAGAATAATAATTATGTTTATTTGATGGTGGCCTTTAATTACTGGTTTGAGGTTAAATAAGTGTTTACTTCAGTGTCAATGTATAATATCTAAAATAGGGTTTAATTTATGTTTTTTTCCTATGCACTATTTTGGATTATGTGGGTTACCTCGTCGTGTTTGTATTTATGAGTGTGCTTATAATTGAGTTAAAATTGTGTGTACTGTGGGTTCTTTTATTTCTGCTTTTAGTGGGTGTTTTTTTATTTTTATACTTTGGGAATCGGTGGTTAATCGTAATGAGGTTTTAGGTTCATATGGTTCATCTAGTTGTTATGTGGATTTTTTTATGAGTCCTGTAGCTTCTCATAATGATTATTTTTGTTATCCGTATAGTGTGGATTATACTTATGGTGTATATTATATGCGTTGGGTGGATGATTGTACGTATGTGTTTGCTCGTGGTTTTTTAGTTTAATTTAAAATATAGATTTTGTAAATCTATGATGGTTTGTATTGTATCATTAACCTTTTTGGTTGATAAACTGTTAAGGTTTAGTGTTTAGGTTTATTTGCCTTTTGCATCATGCTTGGTGGATTCTTATAAAGTATTTTTAAAATCGAATAATTTAGATCTTAATACTGGTTGTTTAGAATATATTTTGTATTGAGTAAATTCAGGTAAATTGGTTTTATGATGTGATAAGTTATTCGTTAAATTTTATTTCTATTTAGTTGCTTAGATGTTTTATGTCACATGATAAGTTAGAAGATTTATCATGATATTATACTTATAAATGGAATTTTATTAAGATTAGGTTAGAGGTACCTATTTTTTGTAAATTTGTTATAAAAGATAATTGTTAGGTTTATAGAGTTAGATTGTGTGGCAACTTAAGTTAATATGTAGTATGTTATTTATCATTAAATAAGTAATTATATTGTACTAATTATTTCTCAGGGTCTTTCCGTCTGTTTATTAAAAACATTTCTAGTTTGAATGTTAACTAGTAGTGCCTGCCCAATGTTGGTTTAGTAAATAAATGGCCGCAGTATATTGACTGTGCAAAGGTAGCATAATTAATTGCCTTTTAATTGAGGGCTTGTCTGAATGGTTTGACGTGAGAGATGTGAATATTTGGTATTATTATGAATTTGATATTGGGAATACAGAATTTCCATAGTTTAATAAGACGGAAAGACCCTGGGATCTTCTTTTTTTGCTTGGGGCAAGTTTTAGTGTTTTACTATAATTAAGACCCTAGAGATGGTTTAGTGGGTTAAGTTACCCCAGGGATAACAGTGTGATAATTAATAAGAGATCTTATCGAATTAATTGTTTGCCACCTCGATGTTGACTTAGATTAAAGCTTGGGTGCAGTAGTCTGAGTTTTTGGTCTGTTCGACCTTATTTATCTTCATGAGTTGAGTTAAGACCGGCGTGAGCCAGGTCGGTTCTTATCTATTGTAGAAGTTTATCAGTACGAAAGGATAGTAAGCTTTTTTGTTGAACATGAATTGTGTTAGCTTTGCAAAAGCTAAAGAGAATTGTTTTAATAATTCCATGTTTTTTATTAATTGTTTAACTGTGGCAAAAGAAAGTTTGTGTTTCATTAACTGCATAAAATTAGTTTATTTTTAGGTATGACTCGGATGTTATTTATTTTATTTAGAAGTTGATTTTTTGTTAAAACTAGAGTTTTAAAAGGGGAAACATTAAGAGGGGATAGGACACAGTGCCAGCATCTGCGGTTAATCTGTTTTCTTTGCTTTTACATAGATTGTGTGTGTTTATTTATCTTTAAAAATAGGTTAAATTTTTTTATTTAAGTTTTAAATATTCATTTTTATGTAAAATTTATGTTTGTGACAGGGATTAGATACCCCATTAACGTATTTTGTAGTATTATCTTAGTTTAGTAACTAAAATGGTTTGGCAGTGAGTGATTCTTTTTAGGGGAAGGTGTGGTGTAAAGGATGTTCCGCCTATTAATTTACTTTTATTATGTTGGTGTATATCTGGTTTAATATTATCGTTGAATGACATAAGTTTGTGTAGGTTTTAGTTAAGCTAAGTCTATGTGCTGCTTATAAAAGTATGCATGCGTTACATTGATAAAGTTTTAGTTGTAAGTGCTATTATATTCAGGACTTAAAAGTAAGGTTAAATTAGTTTGTTAATGTGAAATAAGTTTAGCTCATGTACACACCGCCCGTCACCCTCGATTTTTATTGAGGTAAGTCGTAACAAGGTAACTTTAAATGAATTTGAAGTTGGTTACTGGGTAAAATTACTCGGTTTTAATGAAACTATCTTTATTGTATTATGATATAGTTTGTTATATAATTGCTGTGTGTGTATTTATTTTGTGTTTTGTATATGTGATGTTATGTTGGAAAATATTAGGTGGTGGTAGAGTTAAATTTGGTGGTGAGAAACAGGTTATTGAATTAATTTGGACTATGGTTCCTACTATGGTTGTTTTGGTTTTATGTGCATTGAAAGTGAAATTTATAACTAGTGATTTAGATTGTTATTCTAGTGAGACTGTCAAGATTATAGGACATCAATGGTATTGAACTTATGAGTATTCAAAAGGTAGATATGATTCTTTTGCAACTAAGGATTGTTTTTTGGTGGATAAGCCTATGCGTATGGTTTATGGTACTCCTTATCATTTAGTTGTGACATCAGCTGATGTCATTCATTCGTTTTCTGTTCCATCTTTAAATTTAAAGATGGATGCTATACCTGGTCGGTTGAATCATTTATTTTTTTGTCCTTCTCAACATGGAGCTTTTATTGGATATTGTGCTGAGTTGTGTGGTGTTAATCATGGCGTAATGCCTATAATGATTGAAGTTGTTGATGTTTCATAGGTGTTTTGTTTTAGTATAATATATTATTTTAGCTTTTCGTGTTAAGGATAGTTTGTGTATGACTAAACAAAAGTGGTACTAGAGGTTTTAGTTACTTCTTATTTTTTTGTGTTGTTATTATTTTCGCTGAGAAGTCATTGTGTTTATTGTTGTGTGTTATTAGTTGTTAAAGCTTTGATTTCGTGTTTAATTTGTTATTTGGTGTATGGTTTTAGATGATATTCATTGGTTTTTCGTTTGGTGTATGTGGGTGGAGTTTATATATTGTTTATTTTTGTGTCGGTTTTTAAACCTAATGATAGATTTGCTATTTATCATAAGGTTGGTGAGTTTAACGTTGTTTTATGTTTTGTAGTAGGATTATTGTGTAGGTGTTTATTATACGGTTTGGTAAAAATTGAGTTTAGTAAATTTTTATGCACGATTGTTGAAGGTAGATTTTATGTATGTTTGTGTTTAACTTTGATATTTGGGTTTATAGTTATGAGATTGTTGGTTAGTTGGAAGACGAAATTTTATCGTTAAATTTTATATGGATCTG</ns2:sequence><ns2:name>NC_004826.2_TAENIA_ASIATICA_MTDNA</ns2:name></ns2:Sequence></ns2:SequenceSet></ns3:vamsasModel><ns3:JSeq colour="-1" start="1" end="13789" id="sq2"/><ns3:JSeq colour="-1" start="1" end="13670" id="sq4"/><ns3:JSeq colour="-1" start="1" end="13703" id="sq6"/></ns3:JalviewModel>
