# Supplementary material for: Diagnosis of Taenia solium infections based on “mail order” RNA-sequencing of single tapeworm egg isolates from stool samples
Source: PLoS Negl Trop Dis. 2021 Dec 10;15(12):e0009787. doi: 10.1371/journal.pntd.0009787 (PMC8694474; doi:10.1371/journal.pntd.0009787)
Supplement: S1 Table — Alignment of 5 million paired-end FASTQ fragments using a personal computer can be achieved in slightly more than one hour. (XLSX) [file pntd.0009787.s006.xlsx]

## Sheet: Tabelle1
Sample	Aligned to [genome]	Program used for alignment	Input reads paired-end [n]	Input reads single-end [n]	Uniquely mapped [total]	Uniquely mapped reads per total reads [%]	mtDNA reads per uniquely mapped reads [%]	Average mapped length [bp]	Processors used for alignment	Processing time [h]	Processing time [min]
EN1dxA	Taenia solium [whole genome]	STAR v2.7.5 paired-end	121128911		22013288	18.1734		199.96	CentOS7 server=10	17.6958
EN2dxA			120942533		24180530	19.9934		199.96	CentOS7 server=10	15.5417
EN1dxA	Taenia solium [mtDNA]	BWA MEM v0.7.12 single-end	121128911	242257822	1117408	0.461247	2.53803	99.975	CentOS7 server=10	3.65
EN1dxA	Taenia saginata [mtDNA]				2988	0.0012334	0.00678681	99.845	CentOS7 server=10	2.41667
EN1dxA	Taenia asiatica [mtDNA]				3158	0.00130357	0.00717294	99.98	CentOS7 server=10	2.63333
EN2dxA	Taenia solium [mtDNA]	BWA MEM v0.7.12 single-end	120942533	241885066	2327534	0.962248	5.28666	99.96	CentOS7 server=10	3
EN2dxA	Taenia saginata [mtDNA]				7124	0.0029452	0.0147309	99.84	CentOS7 server=10	2.65
EN2dxA	Taenia asiatica [mtDNA]				6535	0.0027017	0.0135129	99.97	CentOS7 server=10	2.86667
								0
EN1dxA	Taenia solium [mtDNA]	BWA MEM v0.7.12 single-end	5000000	10000000	18362	0.18362		99.975	CentOS7 server=10	0.136944	8.21667
EN1dxA					18362	0.18362		99.975	notebook=1 intel CORE i7 7th Gen	1.15361	69.2167
EN1dxA	Taenia saginata [mtDNA]				131	0.00131		99.84	CentOS7 server=10	0.132778	7.96667
EN1dxA					131	0.00131		99.84	notebook=1 intel CORE i7 7th Gen	0.965	57.9
EN1dxA	Taenia asiatica [mtDNA]				133	0.00133		99.985	CentOS7 server=10	0.111667	6.7
EN1dxA					133	0.00133		99.985	notebook=1 intel CORE i7 7th Gen	0.770833	46.25
								0
EN2dxA	Taenia solium [mtDNA]	BWA MEM v0.7.12 single-end	5000000	10000000	37458	0.37458		99.96	CentOS7 server=10	0.133611	8.01667
EN2dxA					37458	0.37458		99.96	notebook=1 intel CORE i7 7th Gen	1.13889	68.3333
EN2dxA	Taenia saginata [mtDNA]				351	0.00351		99.84	CentOS7 server=10	0.153056	9.18333
EN2dxA					351	0.00351		99.84	notebook=1 intel CORE i7 7th Gen	0.823333	49.4
EN2dxA	Taenia asiatica [mtDNA]				292	0.00292		99.965	CentOS7 server=10	0.152778	9.16667
EN2dxA					292	0.00292		99.965	notebook=1 intel CORE i7 7th Gen	0.781111	46.8667
