# Supplementary material for: Diagnosis of Taenia solium infections based on “mail order” RNA-sequencing of single tapeworm egg isolates from stool samples
Source: PLoS Negl Trop Dis. 2021 Dec 10;15(12):e0009787. doi: 10.1371/journal.pntd.0009787 (PMC8694474; doi:10.1371/journal.pntd.0009787)
Supplement: S2 Table — (XLSX) [file pntd.0009787.s007.xlsx]

## Sheet: Tabelle1
Sample name		Number of paired-end reads [total]	Single-read length
PROG1	DNA	2054762	2 x 250 bp	Alignment program	BWA ungapped (single-end)
				Alignment to	RefSeq AB086256.1
				Mapped single-end reads [n]	67722
				Percentage of mapped single-end reads	0.0165
				Average coverage [fold]	1,033.25 (SD 372.99)
				Alignment program	BWA ungapped (single-end)
				Alignment to	Taenia solium genome (without mtDNA)
				Mapped single-end reads [n]	3153823
				Percentage of mapped single-end reads	0.7674
				Average coverage [fold]	8.45 (SD 76.93)
EN1dxA	RNA	121128911	2 x 100 bp	Alignment program	BWA ungapped (single-end)
				Alignment to	RefSeq MW718881
				Mapped single-end reads [n]	1117408
				Percentage of mapped single-end reads	0.0046
				Average coverage [fold]	7,845.73 [SD 11,494.50)
				Alignment program	STAR (paired-end) gapped alignment
				Alignment to	Taenia solium genome (with mtDNA)
				Mapped paired-end reads [n]	22013288
				Percentage of mapped paired-end reads	0.1817
				Average for FPKM>1.0 - whole Taenia solium genome	57.88 (SD 65.35)
				Average for FPKM>1.0 - MW718881	1,769.36 (SD 1,637.20)
EN2dxA	RNA	120942533	2 x 100 bp	Alignment program	BWA ungapped (single-end)
				Alignment to	RefSeq MW718881
				Mapped single-end reads [n]	2327534
				Percentage of mapped single-end reads	0.0096
				Average coverage [fold]	5,626.79 (SD 2,623.76)
				Alignment program	STAR (paired-end) gapped alignment
				Alignment to	Taenia solium genome (with mtDNA)
				Mapped single-end reads [n]	24180530
				Percentage of mapped paired-end reads	0.1999
				Average for FPKM>1.0 - whole Taenia solium genome	52.40 (SD 69.08)
				Average for FPKM>1.0 - MW718881	2,526.72 (SD 4,163.35)
